# Supplementary material for: Etodolac Single Dose Metabolic Profile Elucidation: Pharmacokinetics and Adverse Events in Healthy Volunteers
Source: Pharmaceuticals (Basel). 2025 Jan 11;18(1):82. doi: 10.3390/ph18010082 (PMC11768370; doi:10.3390/ph18010082)
Supplement: Supplementary file 1 [file pharmaceuticals-18-00082-s001.zip]

Archive with 2 entries (2 files):
- pharmaceuticals-3406101-supplementary.pdf
- Supplementary Tables.xlsx
