# Supplementary material for: Etodolac Single Dose Metabolic Profile Elucidation: Pharmacokinetics and Adverse Events in Healthy Volunteers
Source: Pharmaceuticals (Basel). 2025 Jan 11;18(1):82. doi: 10.3390/ph18010082 (PMC11768370; doi:10.3390/ph18010082)
Supplement: Supplementary file 1 [file pharmaceuticals-18-00082-s001.zip › Supplementary Tables.xlsx]

## Sheet: Table S1
Table S1. Demographic, clinical and laboratory characteristics
Characteristic	Unit	Mean	Standard Deviation	Minimum	Maximum	Coefficient of variation (%)
Height	m	1.68108	0.0943629	1.5	1.9	5.61323
Weight	kg	68.6892	10.7786	51	93.5	15.6918
Body Mass Index (BMI)	kg/m2	24.227	2.66204	18.7	29.1	10.9879
Age	year	28.027	6.80884	18	41	24.2939
Systolic pressure	mmHg	120.459	10.1942	101	138	8.46277
Diastolic pressure	mmHg	75.2432	7.30071	62	87	9.70281
Heart rate	bpm	70.9189	10.5393	50	98	14.861
Temperature clinical	Celsius (°C)	36.4811	0.440226	35.5	37	1.20672
Total cholesterol seric	mg/dL	166.676	26.5989	120	232	15.9585
Triglicerides seric	mg/dL	77.7838	36.7734	31	202	47.2765
Urea seric	mg/dL	27.327	8.84542	12	47.9	32.3688
Creatinine seric	mg/dL	0.772973	0.169392	0.5	1.2	21.9144
Fasting glucose seric	mg/dL	97.4054	7.08143	83.4	118.1	7.27006
Uric acid seric	mg/dL	4.78108	0.995779	3.4	7.2	20.8275
Aspartate aminotransferase seric	U/L	18.5946	3.99624	13	29	21.4914
Alanine aminotransferase seric	U/L	16.5676	8.59115	8	44	51.8552
Total bilirubin seric	mg/dL	0.522432	0.318088	0.11	1.84	60.886
Direct bilirubin seric	mg/dL	0.193514	0.0881355	0.06	0.51	45.5449
Indirect bilirubin seric	mg/dL	0.328919	0.232101	0.05	1.33	70.5649
Alkaline phosphatase seric	U/L	72.8649	21.3361	38	124	29.2818
Total protein seric	g/dL	6.85946	0.332883	6.4	7.7	4.8529
Albumin seric	g/dL	4.74865	0.264178	4.1	5.2	5.56322
Hemoglobin seric	g/dL	13.8459	1.16776	12	16.5	8.43395
Erythrocytes seric	mm3	4.50486	0.423947	3.7	5.51	9.41088
Hematocrit seric	%	41.8649	3.16853	36.6	49.7	7.56846
Mean Corpuscular Volume (VCM) seric	fL/cell	93.1081	4.55085	80	100	4.8877
Mean Corpuscular Hemoglobin (MCH) seric	pg/cell	30.8216	1.82971	25.5	34.1	5.93646
Corpuscular Hemoglobin Concentration (CHCM ) seric	g/dL	33.0459	0.75557	31.6	34.6	2.28642
Red Cell Distribution Width (RDW) seric	%	13.527	0.691074	11.7	14.9	5.10884
Leukocytes seric	mm3	6394.59	1401.58	4400	9800	21.9181
Segmented neutrophils seric	mm3	3375.46	971.377	1936	5742	28.7776
Eosinophils seric	mm3	154.108	73.3692	58	330	47.6089
Lymphocytes seric	mm3	2422.05	708.997	1380	4611	29.2725
Monocytes seric	mm3	442.811	154.813	220	864	34.9613
Platelets seric	mm3	268919	53449.5	165000	392000	19.8757
Density urine	mm3	1021.35	6.62997	1005	1030	0.649137
Leukocytes urine	mm3	1.86486	2.22564	1	10	119.346
Erythrocytes urine	mm3	1.21622	0.712396	1	5	58.5748
pH urine	-	5.7027	0.661012	5	7	11.5912

## Sheet: Table S2
Table S2. Adverse events
Adverse Event	Events count	Predictability - Expected - Not Expected	Intensity - Mild - Moderate - Severe - Lethal
Altered Erythrogram	3	Not Expected	Mild
Alanine Aminotransferase Increased	3	Not Expected	Mild
Alkaline Phosphatase Increased	1	Not Expected	Mild
Fastting Glucose Increased	3	Not Expected	Mild
Altered Leukogram	3	Not Expected	Mild
Leukocyturia	1	Not Expected	Mild
Total Cholesterol Increased	3	Not Expected	Mild
Decreased Platelet Count	1	Not Expected	Mild
Increased Total Bilirubin and Fractions	1	Not Expected	Mild

## Sheet: Table S3
Table S3. Pharmacokinetics parameters
Participant	Kel (1/h)	T1/2 (h)	Tmax (h)	Cmax (μg/mL)	AUC0-t (h*μg/mL)
P1	0.081	8.524	3.33	33.248	193.702
P2	0.116	5.997	2.25	31.002	159.625
P3	0.096	7.258	1.5	53.328	162.6
P4	0.073	9.547	2	59.067	303.909
P5	0.075	9.267	5	25.259	195.415
P6	0.076	9.084	2.5	45.683	245.215
P7	0.108	6.424	2.25	22.571	176.528
P8	0.06	11.581	2.75	38.226	284.179
P9	0.121	5.729	1.5	40.362	188.732
P10	0.08	8.697	1.5	49.332	252.42
P11	0.049	14.025	2.75	36.619	315.202
P12	0.073	9.503	3	39.209	253.532
P13	0.146	4.757	1.25	40.141	164.619
P14	0.079	8.756	3.67	42.022	294.295
P15	0.115	6.024	4	31.123	153.462
P16	0.075	9.183	3	35.795	256.041
P17	0.096	7.243	3.33	23.92	156.129
P18	0.093	7.485	1.5	39.518	219.233
P19	0.08	8.651	1.5	26.201	149.923
P20	0.081	8.512	1.5	45.679	209.698
P21	0.103	6.733	1.25	37.187	182.825
P22	0.1	6.908	2.5	22.79	136.164
P23	0.08	8.671	1	45.788	245.683
P24	0.086	8.105	1.5	34.601	170.008
P25	0.076	9.137	3	36.057	224.125
P26	0.09	7.661	1.5	36.663	231.482
P27	0.075	9.189	1.25	31.227	192.898
P28	0.137	5.077	1	36.159	119.277
P29	0.092	7.531	2	32.34	211.956
P30	0.107	6.502	1	19.777	94.14
P31	0.108	6.441	1	39.388	155.41
P32	0.035	20.091	4	42.181	480.516
P33	0.077	8.968	2.25	38.575	170.452
P34	0.112	6.178	1.75	29.043	127.773
P35	0.08	8.691	5	18.689	164.261
P36	0.121	5.714	0.75	30.84	135.238
P37	0.128	5.426	2	25.217	128.042
Mean	0.0913514	8.19649	2.23865	35.5359	202.83
Standard Deviation	0.0234748	2.73001	1.10986	9.13607	72.0517
Minimum	0.035	4.757	0.75	18.689	94.14
Maximum	0.146	20.091	5	59.067	480.516
Coefficient of variation (%)	25.6973	33.307	49.5772	25.7094	35.5232

## Sheet: Table S4
Table S4. Statistically differential compounds (pre-dose and post-dose) and their putative identifications
Feature (Retention time + ion measured)	LogFC (T0/Tmax)	p-value by FDR	Aquisition Mode	ID Compound	Adducts	Molecular Formula	Mass Error (ppm)	Isotopic Similarity (%)	Description
5,93_286,1448m/z	7.6072	2.5559e-76	Negative	-	-	-	-	-	-
5,93_286,2794m/z	5.2196	1.1411e-74	Negative	-	-	-	-	-
5,93_595,2785m/z	6.5976	1.7105e-73	Negative	-	-	-	-	-	-
5,93_913,3650m/z	5.5438	5.6988e-73	Negative	-	-	-	-	-	-
5,93_286,2251m/z	6.0751	2.8883e-72	Negative	-	-	-	-	-	-
5,93_972,3953m/z	4.6006	9.4165e-72	Negative	-	-	-	-	-	-
5,93_1011,4030m/z	4.4243	5.3558e-71	Negative	-	-	-	-	-	-
5,93_242,1553m/z	6.42	1.4127e-70	Negative	-	-	-	-	-	-
5,93_981,3699m/z	4.4274	2.389e-70	Negative	-	-	-	-	-	-
5,93_984,3526m/z	4.4462	3.9103e-70	Negative	-	-	-	-	-	-
5,95_354,1316m/z	5.5474	8.2588e-70	Negative	-	-	-	-	-	-
5,93_386,0694m/z	5.6976	9.0008e-70	Negative	-	-	-	-	-	-
4,94_462,1761m/z	6.8456	1.1631e-68	Negative	HMDB0060916	M-H	C23H29NO9	-1,79	98,91	Etodolac acyl glucuronide
5,93_212,1447m/z	5.6922	7.7046e-68	Negative	-	-	-	-	-	-
5,93_242,2143m/z	4.8204	1.5504e-66	Negative	-	-	-	-	-	-
5,93_663,2650m/z	4.8191	2.7706e-66	Negative	-	-	-	-	-	-
5,93_573,2966m/z	5.6149	2.7706e-66	Negative	-	-	-	-	-	-
5,95_308,1261m/z	4.6749	6.1644e-66	Negative	-	-	-	-	-	-
5,93_735,1932m/z	4.3954	1.0446e-65	Negative	-	-	-	-	-	-
4,94_530,1635m/z	5.3054	1.587e-65	Negative	-	-	-	-	-	-
5,95_434,0738m/z	4.4474	3.8922e-65	Negative	-	-	-	-	-	-
4,30_478,1714m/z	6.458	5.2111e-65	Negative	-	-	-	-	-	-
5,93_344,1015m/z	4.1108	1.5036e-64	Negative	-	-	-	-	-	-
5,93_426,0610m/z	4.9079	1.7721e-64	Negative	-	-	-	-	-	-
5,95_998,3755m/z	3.8128	1.9199e-64	Negative	-	-	-	-	-	-
5,97_392,1575m/z	5.02	2.0232e-64	Negative	-	-	-	-	-	-
5,93_595,5183m/z	4.8618	2.2789e-64	Negative	-	-	-	-	-	-
5,93_244,1611m/z	4.5743	3.3133e-64	Negative	-	-	-	-	-	-
5,95_393,1447m/z	4.8302	4.4599e-64	Negative	-	-	-	-	-	-
5,95_477,0713m/z	4.3854	5.17e-64	Negative	-	-	-	-	-	-
4,94_829,1566m/z	3.9951	5.2391e-64	Negative	-	-	-	-	-	-
4,94_286,1449m/z	5.7018	6.7897e-64	Negative	HMDB0014887	M-H	C17H21NO3	0,09	99,60	Etodolac
4,94_545,0981m/z	4.7846	8.6626e-64	Negative	-	-	-	-	-	-
4,17_476,1558m/z	6.1597	3.1572e-63	Negative	-	-	-	-	-	-
5,93_406,0948m/z	4.4478	3.8739e-63	Negative	-	-	-	-	-	-
5,97_487,1277m/z	4.3049	4.0541e-63	Negative	-	-	-	-	-	-
5,93_930,4101m/z	4.2951	4.0826e-63	Negative	-	-	-	-	-	-
5,93_473,0779m/z	4.28	9.3575e-63	Negative	-	-	-	-	-	-
5,93_371,1210m/z	4.5146	9.5229e-63	Negative	-	-	-	-	-	-
4,94_602,0952m/z	4.6686	1.4136e-62	Negative	-	-	-	-	-	-
5,93_212,2007m/z	4.224	1.4136e-62	Negative	-	-	-	-	-	-
5,95_728,2722m/z	4.4151	1.4979e-62	Negative	-	-	-	-	-	-
5,95_595,3632m/z	4.8507	1.5329e-62	Negative	-	-	-	-	-	-
4,26_492,1502m/z	5.1546	3.0002e-62	Negative	-	-	-	-	-	-
4,94_578,1432m/z	4.4127	7.416e-62	Negative	-	-	-	-	-	-
5,93_675,2203m/z	4.9968	9.4064e-62	Negative	-	-	-	-	-	-
4,17_256,2050m/z	4.0756	1.5668e-61	Negative	-	-	-	-	-	-
5,93_445,0841m/z	3.8684	2.693e-61	Negative	-	-	-	-	-	-
4,97_551,0631m/z	4.3378	3.4629e-61	Negative	-	-	-	-	-	-
5,93_346,0998m/z	3.9733	4.7052e-61	Negative	-	-	-	-	-	-
5,93_916,3679m/z	4.9183	4.7052e-61	Negative	-	-	-	-	-	-
4,97_462,2518m/z	4.9891	5.9502e-61	Negative	-	-	-	-	-	-
4,87_560,0875m/z	4.7323	9.3438e-61	Negative	-	-	-	-	-	-
5,93_454,0568m/z	4.3974	1.024e-60	Negative	-	-	-	-	-	-
5,93_210,1286m/z	4.2669	1.024e-60	Negative	-	-	-	-	-	-
4,17_763,1488m/z	4.0126	1.024e-60	Negative	-	-	-	-	-	-
4,30_546,1574m/z	4.8469	1.8017e-60	Negative	-	-	-	-	-	-
5,97_506,0528m/z	4.1644	1.8017e-60	Negative	-	-	-	-	-	-
4,94_212,1442m/z	4.4206	2.2745e-60	Negative	-	-	-	-	-	-
5,93_446,9844m/z	4.0363	4.2225e-60	Negative	-	-	-	-	-	-
4,94_484,1572m/z	4.4443	4.3731e-60	Negative	-	-	-	-	-	-
5,97_467,0423m/z	4.3499	5.1526e-60	Negative	-	-	-	-	-	-
4,97_670,0882m/z	4.0295	9.0743e-60	Negative	-	-	-	-	-	-
4,94_587,0402m/z	4.4252	1.1499e-59	Negative	-	-	-	-	-	-
4,97_520,1334m/z	4.359	1.1499e-59	Negative	-	-	-	-	-	-
5,93_1023,3678m/z	3.4932	1.3804e-59	Negative	-	-	-	-	-	-
5,91_665,3905m/z	4.1148	2.0464e-59	Negative	-	-	-	-	-	-
5,97_286,2084m/z	4.8104	2.0464e-59	Negative	-	-	-	-	-	-
4,30_561,0927m/z	4.573	2.6624e-59	Negative	-	-	-	-	-	-
5,97_420,1223m/z	4.3183	4.0075e-59	Negative	-	-	-	-	-	-
5,93_384,0737m/z	4.0134	5.6774e-59	Negative	-	-	-	-	-	-
4,94_691,1617m/z	3.9947	5.8182e-59	Negative	-	-	-	-	-	-
4,94_562,1012m/z	5.4921	6.0617e-59	Negative	-	-	-	-	-	-
4,28_302,2054m/z	3.8939	7.6747e-59	Negative	-	-	-	-	-	-
4,94_286,2086m/z	4.3662	7.7593e-59	Negative	-	-	-	-	-	-
5,93_653,1259m/z	4.0421	1.0391e-58	Negative	-	-	-	-	-	-
5,93_424,0623m/z	4.0904	1.2385e-58	Negative	-	-	-	-	-	-
5,91_1040,3830m/z	3.3722	2.2494e-58	Negative	-	-	-	-	-	-
5,93_904,4119m/z	4.5529	2.5382e-58	Negative	-	-	-	-	-	-
5,95_496,0634m/z	3.961	3.2053e-58	Negative	-	-	-	-	-	-
4,17_596,1015m/z	4.3035	3.7273e-58	Negative	-	-	-	-	-	-
4,94_589,0380m/z	4.4018	3.8921e-58	Negative	-	-	-	-	-	-
5,95_422,1189m/z	4.3897	4.0348e-58	Negative	-	-	-	-	-	-
5,93_902,4136m/z	3.8335	4.0348e-58	Negative	-	-	-	-	-	-
5,93_198,1266m/z	3.9801	4.3745e-58	Negative	-	-	-	-	-	-
5,95_714,2292m/z	4.4645	4.3745e-58	Negative	-	-	-	-	-	-
5,93_286,3123m/z	5.2776	4.8216e-58	Negative	-	-	-	-	-	-
5,95_969,4177m/z	3.5083	5.1194e-58	Negative	-	-	-	-	-	-
5,95_449,0741m/z	3.9648	6.2934e-58	Negative	HMDB0029222	M+FA-H	C19H16O10	3,95	72,45	Urolithin A-3-O-glucuronide
5,93_301,1551m/z	4.123	9.1463e-58	Negative	-	-	-	-	-	-
4,94_594,0902m/z	4.0162	1.2201e-57	Negative	-	-	-	-	-	-
4,94_607,0979m/z	4.3547	1.4932e-57	Negative	-	-	-	-	-	-
4,28_258,1496m/z	4.8475	2.6e-57	Negative	-	-	-	-	-	-
4,94_560,1411m/z	4.534	2.7405e-57	Negative	-	-	-	-	-	-
5,93_661,2681m/z	4.1835	3.8303e-57	Negative	-	-	-	-	-	-
5,93_1171,5553m/z	4.3532	4.6326e-57	Negative	-	-	-	-	-	-
4,94_462,3456m/z	4.0711	4.8834e-57	Negative	-	-	-	-	-	-
4,17_175,0249m/z	4.706	6.6568e-57	Negative	HMDB0000127	M-H2O-H	C6H10O7	0,68	98,77	Glucuronic acid
5,93_573,3811m/z	4.1793	9.5199e-57	Negative	LipidBlast031566	M+FA-H	C33H52O5	2,60	98,20	DAG 30:6
4,17_536,1258m/z	4.1371	1.7567e-56	Negative	-	-	-	-	-	-
5,93_1056,3525m/z	3.4867	3.0827e-56	Negative	-	-	-	-	-	-
4,94_582,1244m/z	4.3657	3.1836e-56	Negative	-	-	-	-	-	-
5,95_493,0699m/z	4.0816	3.8159e-56	Negative	-	-	-	-	-	-
4,17_566,1313m/z	3.9074	3.9624e-56	Negative	-	-	-	-	-	-
5,97_558,0967m/z	3.7386	5.964e-56	Negative	-	-	-	-	-	-
4,26_592,0754m/z	3.9421	7.5087e-56	Negative	-	-	-	-	-	-
5,93_286,5346m/z	4.6483	7.6721e-56	Negative	-	-	-	-	-	-
5,95_286,3735m/z	4.7347	7.6721e-56	Negative	-	-	-	-	-	-
4,17_559,0778m/z	4.5004	8.0671e-56	Negative	-	-	-	-	-	-
4,75_286,1446m/z	4.9505	9.8242e-56	Negative	-	-	-	-	-	-
5,93_405,0427m/z	4.3559	1.4139e-55	Negative	-	-	-	-	-	-
4,30_576,1363m/z	4.3169	1.5324e-55	Negative	-	-	-	-	-	-
4,17_574,1208m/z	4.4821	1.9655e-55	Negative	-	-	-	-	-	-
4,17_256,1339m/z	4.4361	2.2369e-55	Negative	-	-	-	-	-	-
5,97_459,1335m/z	4.3065	2.5021e-55	Negative	-	-	-	-	-	-
5,93_976,3296m/z	3.3131	2.5021e-55	Negative	-	-	-	-	-	-
5,93_1044,3243m/z	3.5257	2.8562e-55	Negative	-	-	-	-	-	-
5,93_286,4483m/z	4.9726	4.1123e-55	Negative	-	-	-	-	-	-
5,93_718,2180m/z	4.7056	4.494e-55	Negative	-	-	-	-	-	-
5,90_488,1271m/z	3.4309	5.5288e-55	Negative	-	-	-	-	-	-
5,93_288,3537m/z	4.238	5.9388e-55	Negative	-	-	-	-	-	-
4,97_736,0863m/z	3.7056	6.1469e-55	Negative	-	-	-	-	-	-
4,97_569,1752m/z	4.425	6.1469e-55	Negative	-	-	-	-	-	-
4,28_567,0578m/z	4.5558	6.1469e-55	Negative	-	-	-	-	-	-
5,93_1022,3748m/z	3.2039	7.9141e-55	Negative	-	-	-	-	-	-
4,94_242,2145m/z	3.5992	8.9162e-55	Negative	-	-	-	-	-	-
4,17_576,0808m/z	5.1201	1.1373e-54	Negative	-	-	-	-	-	-
4,47_302,1395m/z	5.5811	1.2258e-54	Negative	-	-	-	-	-	-
5,91_687,3724m/z	4.2449	1.3409e-54	Negative	-	-	-	-	-	-
4,17_621,0765m/z	4.5969	1.3409e-54	Negative	-	-	-	-	-	-
5,95_354,2016m/z	4.0237	1.8243e-54	Negative	-	-	-	-	-	-
5,53_272,1287m/z	4.3502	2.2226e-54	Negative	-	-	-	-	-	-
5,97_490,1040m/z	4.0406	2.276e-54	Negative	-	-	-	-	-	-
5,93_916,4729m/z	3.8244	2.4848e-54	Negative	HMDB0282870	M+Cl	C46H76NO13P	-2,20	72,72	PS(PGF1alpha/20:5)
5,93_226,1234m/z	3.8197	2.6105e-54	Negative	-	-	-	-	-	-
5,93_288,4666m/z	4.657	3.4293e-54	Negative	-	-	-	-	-	-
5,93_930,5222m/z	3.2804	3.7583e-54	Negative	-	-	-	-	-	-
5,95_1079,3883m/z	3.1781	4.7201e-54	Negative	-	-	-	-	-	-
5,93_700,1571m/z	4.3021	5.1111e-54	Negative	-	-	-	-	-	-
4,94_113,0242m/z	4.3481	5.6546e-54	Negative	HMDB0000661	M-H2O-H	C5H8O4	-1,42	98,79	Glutaric Acid
5,93_656,2186m/z	4.825	5.6565e-54	Negative	-	-	-	-	-	-
5,93_396,1372m/z	4.0348	5.8139e-54	Negative	-	-	-	-	-	-
4,94_771,3076m/z	3.7514	6.1108e-54	Negative	-	-	-	-	-	-
5,93_803,4564m/z	3.6819	6.8478e-54	Negative	LipidBlast039475	M+FA-H	C43H66O11	-3,10	88,62	GlcADG 34:7
4,30_598,1194m/z	3.9809	6.8478e-54	Negative	-	-	-	-	-	-
5,93_667,1874m/z	4.2112	7.2031e-54	Negative	-	-	-	-	-	-
4,94_613,0671m/z	3.8661	9.619e-54	Negative	-	-	-	-	-	-
5,93_965,3502m/z	3.6055	9.7192e-54	Negative	-	-	-	-	-	-
4,26_591,0698m/z	3.5844	1.1142e-53	Negative	-	-	-	-	-	-
4,17_113,0242m/z	3.9029	1.222e-53	Negative	HMDB0001844	M-H2O-H	C5H8O4	-1,39	98,14	Methylsuccinic acid
4,94_175,0249m/z	5.0524	1.6473e-53	Negative	HMDB0000044	M-H	C6H8O6	0,50	99,82	Ascorbic acid
4,28_228,1389m/z	3.7957	1.7101e-53	Negative	-	-	-	-	-	-
5,95_838,2433m/z	3.5679	2.0166e-53	Negative	-	-	-	-	-	-
5,93_430,0333m/z	3.7329	2.4314e-53	Negative	-	-	-	-	-	-
4,94_617,1491m/z	3.9466	3.2431e-53	Negative	-	-	-	-	-	-
6,01_286,1864m/z	3.8929	3.361e-53	Negative	-	-	-	-	-	-
5,97_529,1157m/z	3.9487	3.5622e-53	Negative	-	-	-	-	-	-
5,91_1066,3619m/z	3.2106	3.7528e-53	Negative	-	-	-	-	-	-
4,17_480,1755m/z	4.561	3.7528e-53	Negative	-	-	-	-	-	-
4,97_666,1362m/z	3.9262	3.8982e-53	Negative	-	-	-	-	-	-
5,93_289,5178m/z	4.2064	4.9252e-53	Negative	-	-	-	-	-	-
5,93_805,1930m/z	3.4779	4.9252e-53	Negative	-	-	-	-	-	-
4,30_618,0912m/z	4.3314	5.0912e-53	Negative	-	-	-	-	-	-
5,93_410,0847m/z	3.7011	6.0165e-53	Negative	-	-	-	-	-	-
4,17_601,0200m/z	4.2498	7.4789e-53	Negative	-	-	-	-	-	-
4,94_242,1546m/z	4.5108	9.5368e-53	Negative	-	-	-	-	-	-
4,94_704,1091m/z	4.0833	9.6856e-53	Negative	-	-	-	-	-	-
5,95_533,0660m/z	3.8374	1.1731e-52	Negative	-	-	-	-	-	-
5,95_258,1494m/z	3.7073	1.5925e-52	Negative	-	-	-	-	-	-
5,93_290,6153m/z	3.7535	1.8055e-52	Negative	-	-	-	-	-	-
4,17_579,0962m/z	4.5787	1.8857e-52	Negative	HMDB0041786	M-H	C25H24O16	4,38	80,64	Urolithin A 3,8-O-diglucuronide
4,30_175,0249m/z	4.4329	2.2864e-52	Negative	-	-	-	-	-	-
4,15_628,1983m/z	4.0531	2.6693e-52	Negative	-	-	-	-	-	-
4,17_616,0823m/z	4.1999	2.8647e-52	Negative	-	-	-	-	-	-
5,97_415,0712m/z	4.2324	4.5686e-52	Negative	-	-	-	-	-	-
5,93_290,4932m/z	4.112	4.9503e-52	Negative	-	-	-	-	-	-
4,94_629,0791m/z	3.9523	4.9503e-52	Negative	-	-	-	-	-	-
5,95_731,2517m/z	4.2152	6.5491e-52	Negative	-	-	-	-	-	-
5,97_454,0800m/z	4.152	1.3997e-51	Negative	-	-	-	-	-	-
5,93_386,1420m/z	4.0577	1.4729e-51	Negative	-	-	-	-	-	-
4,97_547,1508m/z	3.8377	1.4779e-51	Negative	-	-	-	-	-	-
5,93_882,4109m/z	3.4233	1.5273e-51	Negative	-	-	-	-	-	-
4,17_765,1630m/z	3.8867	1.7174e-51	Negative	-	-	-	-	-	-
5,95_412,0872m/z	3.9581	1.8678e-51	Negative	-	-	-	-	-	-
5,93_429,0743m/z	3.6437	3.1343e-51	Negative	-	-	-	-	-	-
4,17_618,0857m/z	4.1416	3.5732e-51	Negative	-	-	-	-	-	-
5,91_996,4988m/z	3.3591	3.7194e-51	Negative	-	-	-	-	-	-
5,93_904,5200m/z	3.4969	3.8083e-51	Negative	HMDB0281557	M+FA-H	C44H78NO13P	0,79	93,61	PS(PGF2alpha/18:1)
5,93_949,4458m/z	3.395	4.5588e-51	Negative	-	-	-	-	-	-
4,65_491,0718m/z	3.7167	6.1575e-51	Negative	HMDB0001520	M+Cl	C17H21N4O9P	-4,96	87,79	Flavin mononucleotide
4,17_300,1237m/z	4.3225	6.4675e-51	Negative	-	-	-	-	-	-
5,97_412,0165m/z	3.5519	7.2812e-51	Negative	-	-	-	-	-	-
5,97_448,1172m/z	4.2279	8.4839e-51	Negative	-	-	-	-	-	-
4,93_772,1064m/z	3.7671	9.5609e-51	Negative	-	-	-	-	-	-
4,65_258,1495m/z	4.9789	1.0319e-50	Negative	-	-	-	-	-	-
4,75_242,1545m/z	3.931	1.0619e-50	Negative	-	-	-	-	-	-
5,93_242,3107m/z	4.0421	1.1122e-50	Negative	-	-	-	-	-	-
4,65_436,1172m/z	4.174	1.1769e-50	Negative	-	-	-	-	-	-
4,65_370,126m/z	4.621	1.1927e-50	Negative	-	-	-	-	-	-
4,17_228,1388m/z	3.9519	1.4614e-50	Negative	-	-	-	-	-	-
5,93_1198,5118m/z	3.7301	1.4614e-50	Negative	-	-	-	-	-	-
4,17_634,0839m/z	3.9033	1.4945e-50	Negative	-	-	-	-	-	-
5,95_770,2601m/z	4.1152	1.514e-50	Negative	-	-	-	-	-	-
5,95_854,1952m/z	3.4788	1.891e-50	Negative	-	-	-	-	-	-
4,17_583,1478m/z	3.7102	1.9428e-50	Negative	-	-	-	-	-	-
5,97_545,0602m/z	3.8306	2.2258e-50	Negative	HMDB0006876	M-H2O-H	C16H26N2O16P2	4,06	71,49	dTDP-D-galactose
4,65_302,2043m/z	4.697	2.4829e-50	Negative	-	-	-	-	-	-
4,94_709,0637m/z	3.6711	2.6073e-50	Negative	-	-	-	-	-	-
4,65_512,0212m/z	3.6933	2.9145e-50	Negative	-	-	-	-	-	-
5,93_698,1594m/z	4.3598	3.3275e-50	Negative	-	-	-	-	-	-
4,65_302,1396m/z	6.125	3.7794e-50	Negative	-	-	-	-	-	-
4,17_476,2327m/z	4.3049	4.2974e-50	Negative	-	-	-	-	-	-
5,93_914,3666m/z	3.9263	6.6332e-50	Negative	-	-	-	-	-	-
5,93_289,5716m/z	4.3223	6.8635e-50	Negative	-	-	-	-	-	-
5,93_227,1305m/z	3.8047	8.2661e-50	Negative	-	-	-	-	-	-
4,94_528,0950m/z	4.2203	8.7516e-50	Negative	-	-	-	-	-	-
4,65_473,0079m/z	3.9356	9.7748e-50	Negative	-	-	-	-	-	-
4,94_1005,2940m/z	3.4707	9.9176e-50	Negative	-	-	-	-	-	-
4,30_629,0513m/z	3.7423	1.0001e-49	Negative	-	-	-	-	-	-
4,94_947,3418m/z	4.9044	1.0901e-49	Negative	-	-	-	-	-	-
5,93_291,4269m/z	3.8709	1.1126e-49	Negative	-	-	-	-	-	-
4,28_500,1524m/z	4.1764	1.2926e-49	Negative	-	-	-	-	-	-
5,93_291,5408m/z	3.8611	1.734e-49	Negative	-	-	-	-	-	-
5,97_555,0948m/z	3.8043	2.9441e-49	Negative	-	-	-	-	-	-
4,94_462,3889m/z	4.4314	3.331e-49	Negative	-	-	-	-	-	-
4,65_402,0634m/z	4.6625	3.7345e-49	Negative	-	-	-	-	-	-
5,93_289,4004m/z	4.1315	4.8139e-49	Negative	-	-	-	-	-	-
5,97_412,1473m/z	3.4346	4.8139e-49	Negative	-	-	-	-	-	-
4,94_688,1426m/z	3.7685	5.4346e-49	Negative	-	-	-	-	-	-
4,93_625,0155m/z	3.6251	5.4346e-49	Negative	-	-	-	-	-	-
4,65_503,1225m/z	3.851	5.538e-49	Negative	-	-	-	-	-	-
5,97_516,0824m/z	3.7437	5.6342e-49	Negative	-	-	-	-	-	-
4,28_258,2112m/z	3.1598	6.3886e-49	Negative	-	-	-	-	-	-
5,93_1171,6784m/z	3.4188	7.2345e-49	Negative	-	-	-	-	-	-
4,28_614,1318m/z	4.0164	8.003e-49	Negative	-	-	-	-	-	-
4,26_508,1440m/z	3.8704	8.4816e-49	Negative	-	-	-	-	-	-
4,66_408,1511m/z	3.8825	8.7366e-49	Negative	-	-	-	-	-	-
5,93_212,1805m/z	3.613	1.2712e-48	Negative	-	-	-	-	-	-
5,91_593,2600m/z	3.6745	1.3137e-48	Negative	-	-	-	-	-	-
4,28_606,0474m/z	3.74	1.6898e-48	Negative	-	-	-	-	-	-
4,65_370,1980m/z	3.5798	1.6898e-48	Negative	-	-	-	-	-	-
5,93_290,3330m/z	3.9053	2.9045e-48	Negative	-	-	-	-	-	-
5,53_228,1389m/z	3.5097	3.5397e-48	Negative	-	-	-	-	-	-
4,94_1015,3199m/z	3.5646	3.7569e-48	Negative	-	-	-	-	-	-
4,94_500,0981m/z	4.0788	3.9239e-48	Negative	-	-	-	-	-	-
4,15_565,0438m/z	3.9717	4.3169e-48	Negative	-	-	-	-	-	-
4,17_213,1149m/z	3.4682	4.3764e-48	Negative	-	-	-	-	-	-
4,97_637,1617m/z	3.7746	5.7766e-48	Negative	-	-	-	-	-	-
4,19_629,0539m/z	3.5847	6.3632e-48	Negative	-	-	-	-	-	-
4,94_657,0891m/z	3.7098	6.364e-48	Negative	-	-	-	-	-	-
4,94_947,4463m/z	3.823	9.3696e-48	Negative	-	-	-	-	-	-
4,30_531,0821m/z	4.0292	1.181e-47	Negative	-	-	-	-	-	-
5,93_291,3842m/z	3.9006	1.3114e-47	Negative	-	-	-	-	-	-
5,97_796,2344m/z	3.7102	1.4385e-47	Negative	-	-	-	-	-	-
5,93_184,1127m/z	3.5888	1.5474e-47	Negative	-	-	-	-	-	-
4,1_492,1498m/z	4.3677	1.755e-47	Negative	-	-	-	-	-	-
4,49_302,2049m/z	4.1941	1.934e-47	Negative	-	-	-	-	-	-
4,30_510,1597m/z	3.8006	1.934e-47	Negative	-	-	-	-	-	-
4,93_672,1708m/z	4.389	2.3972e-47	Negative	-	-	-	-	-	-
4,65_421,0375m/z	4.0502	2.5083e-47	Negative	-	-	-	-	-	-
4,65_493,0660m/z	4.3537	2.5528e-47	Negative	-	-	-	-	-	-
5,97_392,2317m/z	3.5138	3.2787e-47	Negative	-	-	-	-	-	-
4,47_228,1387m/z	3.7199	4.8882e-47	Negative	-	-	-	-	-	-
4,97_500,1466m/z	4.0013	6.6965e-47	Negative	-	-	-	-	-	-
4,65_431,0660m/z	4.2036	6.8727e-47	Negative	-	-	-	-	-	-
4,79_391,0263m/z	3.5939	8.7515e-47	Negative	-	-	-	-	-	-
4,94_963,3218m/z	3.8086	9.2383e-47	Negative	-	-	-	-	-	-
5,95_842,1945m/z	3.4255	1.6769e-46	Negative	-	-	-	-	-	-
4,65_483,0372m/z	3.9238	2.1226e-46	Negative	-	-	-	-	-	-
4,79_401,0549m/z	3.649	2.2005e-46	Negative	-	-	-	-	-	-
5,17_258,1130m/z	3.7599	2.8004e-46	Negative	-	-	-	-	-	-
4,3_502,132m/z	3.6963	2.8004e-46	Negative	-	-	-	-	-	-
4,94_286,1857m/z	3.5742	3.1379e-46	Negative	-	-	-	-	-	-
4,15_659,1227m/z	3.7084	6.121e-46	Negative	-	-	-	-	-	-
4,17_975,2983m/z	3.9527	7.1012e-46	Negative	-	-	-	-	-	-
5,93_579,3028m/z	3.6568	7.1372e-46	Negative	-	-	-	-	-	-
4,94_590,1205m/z	3.7486	9.2073e-46	Negative	-	-	-	-	-	-
4,87_460,1596m/z	4.5588	1.0074e-45	Negative	-	-	-	-	-	-
5,95_786,2092m/z	3.8029	1.3035e-45	Negative	-	-	-	-	-	-
4,94_978,2667m/z	4.2655	2.8016e-45	Negative	-	-	-	-	-	-
5,93_695,2023m/z	4.2337	3.7394e-45	Negative	-	-	-	-	-	-
4,89_670,1547m/z	3.6006	4.408e-45	Negative	-	-	-	-	-	-
4,75_286,2085m/z	3.2334	5.5786e-45	Negative	-	-	-	-	-	-
5,93_291,3430m/z	3.8338	9.8893e-45	Negative	-	-	-	-	-	-
4,49_370,1257m/z	4.0953	1.4137e-44	Negative	-	-	-	-	-	-
5,93_689,3632m/z	4.1728	1.7505e-44	Negative	-	-	-	-	-	-
4,30_478,3880m/z	4.4506	2.308e-44	Negative	-	-	-	-	-	-
4,65_464,9762m/z	3.6088	2.3564e-44	Negative	-	-	-	-	-	-
5,95_436,0702m/z	3.8243	2.4052e-44	Negative	-	-	-	-	-	-
4,17_977,3115m/z	4.1506	2.7445e-44	Negative	-	-	-	-	-	-
4,47_532,0782m/z	3.7201	3.2472e-44	Negative	-	-	-	-	-	-
4,65_213,1151m/z	3.8604	4.5952e-44	Negative	-	-	-	-	-	-
4,47_483,0372m/z	3.8474	4.7774e-44	Negative	-	-	-	-	-	-
4,26_514,1366m/z	3.8825	1.0136e-43	Negative	-	-	-	-	-	-
4,65_400,0684m/z	3.66	1.1178e-43	Negative	-	-	-	-	-	-
5,93_573,1381m/z	3.725	1.4453e-43	Negative	-	-	-	-	-	-
4,47_402,0632m/z	4.0173	1.9704e-43	Negative	-	-	-	-	-	-
4,97_354,1308m/z	3.4857	2.0109e-43	Negative	HMDB0029119	M+FA-H	C14H19N3O5	0,34	85,99	Tyrosyl-Gamma-glutamate
4,94_1067,2889m/z	3.362	2.1454e-43	Negative	-	-	-	-	-	-
4,26_464,1541m/z	3.5275	2.216e-43	Negative	-	-	-	-	-	-
4,65_442,0548m/z	3.9001	2.3835e-43	Negative	-	-	-	-	-	-
5,95_757,2287m/z	4.213	2.7027e-43	Negative	-	-	-	-	-	-
4,17_577,1623m/z	3.7895	3.9301e-43	Negative	-	-	-	-	-	-
5,95_815,1789m/z	3.7222	4.1443e-43	Negative	-	-	-	-	-	-
6,64_314,1743m/z	3.4038	5.3718e-43	Negative	-	-	-	-	-	-
4,94_1047,2607m/z	3.6235	5.8561e-43	Negative	-	-	-	-	-	-
5,95_541,0798m/z	3.3652	6.56e-43	Negative	-	-	-	-	-	-
4,17_226,1229m/z	3.4041	7.3306e-43	Negative	-	-	-	-	-	-
4,65_409,1383m/z	4.047	8.7533e-43	Negative	-	-	-	-	-	-
4,28_766,1670m/z	3.1007	9.0001e-43	Negative	-	-	-	-	-	-
4,65_522,0478m/z	4.0397	9.2861e-43	Negative	-	-	-	-	-	-
6,92_478,1692m/z	3.7735	9.398e-43	Negative	-	-	-	-	-	-
4,17_516,1461m/z	4.0953	9.8159e-43	Negative	-	-	-	-	-	-
4,65_438,1141m/z	3.7605	9.8159e-43	Negative	-	-	-	-	-	-
4,49_346,1280m/z	3.7741	1.5553e-42	Negative	-	-	-	-	-	-
4,65_258,2108m/z	3.429	1.6527e-42	Negative	-	-	-	-	-	-
4,97_771,1490m/z	3.0911	3.5604e-42	Negative	-	-	-	-	-	-
4,47_258,1494m/z	4.2246	5.9813e-42	Negative	-	-	-	-	-	-
4,07_318,1324m/z	4.0746	8.5659e-42	Negative	-	-	-	-	-	-
5,93_407,1607m/z	3.2704	8.953e-42	Negative	-	-	-	-	-	-
5,84_338,1053m/z	3.4612	1.2158e-41	Negative	-	-	-	-	-	-
4,65_465,0692m/z	3.7769	1.6905e-41	Negative	-	-	-	-	-	-
4,17_1008,2414m/z	3.754	1.8485e-41	Negative	-	-	-	-	-	-
4,17_649,0507m/z	3.4053	1.9949e-41	Negative	-	-	-	-	-	-
4,17_650,0744m/z	3.7189	2.1778e-41	Negative	-	-	-	-	-	-
5,91_782,2165m/z	3.7283	4.5424e-41	Negative	-	-	-	-	-	-
4,17_599,1196m/z	3.7637	7.6931e-41	Negative	-	-	-	-	-	-
4,75_607,0974m/z	3.3026	9.7721e-41	Negative	-	-	-	-	-	-
4,17_979,3256m/z	3.9958	9.8591e-41	Negative	-	-	-	-	-	-
5,95_172,1134m/z	6.1718	1.1691e-40	Positive	-	-	-	-	-	-
4,65_430,0079m/z	3.6245	1.941e-40	Negative	-	-	-	-	-	-
4,94_976,2699m/z	3.3818	2.5383e-40	Negative	-	-	-	-	-	-
4,65_302,2242m/z	4.3192	3.1367e-40	Negative	-	-	-	-	-	-
5,95_747,1962m/z	3.9913	3.1795e-40	Negative	-	-	-	-	-	-
5,99_753,4423m/z	3.6552	3.3019e-40	Negative	-	-	-	-	-	-
5,95_228,1396m/z	5.0938	4.3166e-40	Positive	-	-	-	-	-	-
5,95_288,1602m/z	5.6123	4.3166e-40	Positive	-	-	-	-	-	-
4,65_318,1330m/z	3.8805	4.575e-40	Negative	HMDB0028890	M+Cl	C12H21N5O3	-2,87	98,09	Histidyllysine
5,95_809,2691m/z	3.7282	4.6046e-40	Negative	-	-	-	-	-	-
4,65_387,1142m/z	3.3253	4.9232e-40	Negative	-	-	-	-	-	-
4,30_534,0902m/z	3.5943	5.3921e-40	Negative	-	-	-	-	-	-
4,74_558,1262m/z	3.8582	5.3921e-40	Negative	-	-	-	-	-	-
4,65_450,0679m/z	3.754	6.2908e-40	Negative	-	-	-	-	-	-
5,95_287,1524m/z	4.8251	8.5596e-40	Positive	-	-	-	-	-	-
4,47_431,0656m/z	3.7392	1.0057e-39	Negative	-	-	-	-	-	-
4,97_464,1914m/z	5.1227	1.7301e-39	Positive	HMDB0060916	M+H	C23H29NO9	0,02	99,29	Etodolac acyl glucuronide
5,95_144,0814m/z	4.9164	2.1353e-39	Positive	HMDB0003447	M+H-H2O	C10H11NO	4,09	99,10	Tryptophol
5,93_426,1388m/z	3.2409	2.2607e-39	Negative	-	-	-	-	-	-
3,94_581,1741m/z	3.4345	2.3558e-39	Negative	-	-	-	-	-	-
4,94_955,3313m/z	3.7435	2.6017e-39	Negative	-	-	-	-	-	-
4,49_403,1319m/z	3.4224	2.6857e-39	Negative	-	-	-	-	-	-
5,95_288,2280m/z	4.4348	3.3935e-39	Positive	-	-	-	-	-	-
5,95_387,0802m/z	4.6135	3.3935e-39	Positive	-	-	-	-	-	-
5,95_385,1054m/z	4.5316	3.5355e-39	Positive	-	-	-	-	-	-
5,95_172,2449m/z	4.7439	3.5508e-39	Positive	-	-	-	-	-	-
5,95_258,1130m/z	4.3252	4.0027e-39	Positive	-	-	-	-	-	-
5,53_372,0526m/z	3.2615	4.3226e-39	Negative	-	-	-	-	-	-
5,93_242,2770m/z	3.4766	4.3263e-39	Negative	-	-	-	-	-	-
4,30_478,2480m/z	4.0098	4.9273e-39	Negative	-	-	-	-	-	-
4,94_530,2482m/z	3.6164	5.1726e-39	Negative	-	-	-	-	-	-
5,95_244,1335m/z	3.9983	5.6454e-39	Positive	-	-	-	-	-	-
5,95_313,0771m/z	4.1969	8.0859e-39	Positive	-	-	-	-	-	-
5,93_214,1515m/z	3.4613	8.5011e-39	Negative	-	-	-	-	-	-
4,81_288,1445m/z	4.2829	9.5721e-39	Positive	-	-	-	-	-	-
4,97_172,1133m/z	4.6513	9.658e-39	Positive	-	-	-	-	-	-
4,30_462,1761m/z	4.6409	9.6885e-39	Positive	-	-	-	-	-	-
4,75_240,1383m/z	3.5094	1.0681e-38	Negative	-	-	-	-	-	-
5,95_246,1498m/z	4.2744	1.2268e-38	Positive	-	-	-	-	-	-
3,82_627,1310m/z	3.9507	1.3934e-38	Negative	-	-	-	-	-	-
4,47_318,1323m/z	3.6906	1.4809e-38	Negative	-	-	-	-	-	-
5,95_540,2431m/z	4.0782	1.501e-38	Positive	-	-	-	-	-	-
5,95_115,0556m/z	4.1719	1.501e-38	Positive	-	-	-	-	-	-
4,81_464,1914m/z	4.5653	1.5018e-38	Positive	-	-	-	-	-	-
4,26_304,1166m/z	3.1948	1.5598e-38	Negative	-	-	-	-	-	-
5,50_300,1231m/z	3.1895	1.5621e-38	Negative	-	-	-	-	-	-
4,65_469,0429m/z	3.5799	1.6748e-38	Negative	-	-	-	-	-	-
4,94_990,2691m/z	3.8451	1.7555e-38	Negative	-	-	-	-	-	-
5,91_478,1687m/z	3.2301	1.8893e-38	Negative	-	-	-	-	-	-
4,97_434,1444m/z	4.1429	2.0573e-38	Positive	-	-	-	-	-	-
4,81_170,0974m/z	3.8595	2.6405e-38	Positive	-	-	-	-	-	-
5,91_446,2267m/z	-3.077	2.8077e-38	Negative	HMDB0252877	M-H2O-H	C19H31N9O5	-0,62	95,88	Glycyl-histidyl-arginyl-proline
5,95_428,1281m/z	3.9872	2.8678e-38	Positive	-	-	-	-	-	-
5,95_224,1429m/z	4.0627	3.2701e-38	Positive	-	-	-	-	-	-
4,30_356,0574m/z	3.321	3.6947e-38	Negative	-	-	-	-	-	-
5,95_280,0269m/z	3.5339	3.9171e-38	Positive	-	-	-	-	-	-
5,95_200,1444m/z	3.7125	3.9171e-38	Positive	-	-	-	-	-	-
4,65_392,0322m/z	3.5247	4.3518e-38	Negative	-	-	-	-	-	-
5,95_210,1286m/z	3.9262	4.8405e-38	Positive	-	-	-	-	-	-
4,47_316,1183m/z	3.8333	5.1198e-38	Negative	-	-	-	-	-	-
4,10_522,1598m/z	3.7639	5.536e-38	Negative	-	-	-	-	-	-
4,47_493,0658m/z	3.7978	6.0929e-38	Negative	-	-	-	-	-	-
4,89_462,1759m/z	4.6421	6.2087e-38	Positive	-	-	-	-	-	-
5,95_485,0301m/z	3.868	7.1723e-38	Positive	-	-	-	-	-	-
5,95_426,1325m/z	4.1314	7.3765e-38	Positive	-	-	-	-	-	-
4,65_470,0753m/z	3.6459	7.5801e-38	Negative	-	-	-	-	-	-
5,95_389,0921m/z	3.9746	1.1981e-37	Positive	-	-	-	-	-	-
4,47_442,0545m/z	3.5335	1.303e-37	Negative	-	-	-	-	-	-
4,10_592,0808m/z	3.5225	1.3288e-37	Negative	-	-	-	-	-	-
4,65_242,1173m/z	3.1152	1.3518e-37	Negative	-	-	-	-	-	-
4,97_428,1705m/z	3.8745	1.3703e-37	Positive	-	-	-	-	-	-
4,97_464,2761m/z	4.0275	1.3703e-37	Positive	-	-	-	-	-	-
4,28_979,3290m/z	3.9783	1.4882e-37	Negative	-	-	-	-	-	-
5,95_487,0098m/z	3.9599	1.9012e-37	Positive	-	-	-	-	-	-
3,80_510,1588m/z	3.4345	1.9283e-37	Negative	-	-	-	-	-	-
5,95_228,1995m/z	3.8284	2.0018e-37	Positive	-	-	-	-	-	-
4,66_300,1895m/z	3.3284	2.0283e-37	Negative	-	-	-	-	-	-
4,65_464,1122m/z	3.4931	2.0283e-37	Negative	-	-	-	-	-	-
5,95_308,0974m/z	3.8489	2.3942e-37	Positive	-	-	-	-	-	-
5,95_172,2140m/z	3.933	2.3942e-37	Positive	-	-	-	-	-	-
5,95_194,0970m/z	3.7357	2.8797e-37	Positive	-	-	-	-	-	-
5,14_382,0952m/z	4.2648	3.1192e-37	Negative	-	-	-	-	-	-
5,95_226,1597m/z	3.8998	5.2477e-37	Positive	-	-	-	-	-	-
5,95_344,0926m/z	3.966	5.4333e-37	Positive	HMDB0304798	M+H	C11H22NO7PS	-0,39	73,28	Coenzyme B
5,95_174,1204m/z	3.7459	6.3545e-37	Positive	-	-	-	-	-	-
4,65_336,0995m/z	3.2766	7.2896e-37	Negative	-	-	-	-	-	-
4,97_478,1714m/z	3.8029	9.5194e-37	Positive	-	-	-	-	-	-
5,95_573,2942m/z	3.6712	9.5194e-37	Positive	-	-	-	-	-	-
3,82_638,2034m/z	3.3777	9.9594e-37	Negative	-	-	-	-	-	-
5,95_321,0537m/z	3.7909	1.1093e-36	Positive	-	-	-	-	-	-
4,30_585,1680m/z	3.4253	1.2032e-36	Negative	-	-	-	-	-	-
4,47_475,0049m/z	3.4179	2.0052e-36	Negative	-	-	-	-	-	-
5,53_340,1154m/z	3.0109	2.5612e-36	Negative	-	-	-	-	-	-
4,15_639,2158m/z	3.4462	2.6097e-36	Negative	-	-	-	-	-	-
4,94_923,3422m/z	3.9499	2.7371e-36	Negative	-	-	-	-	-	-
5,95_387,1604m/z	3.7099	2.8002e-36	Positive	-	-	-	-	-	-
4,65_740,1772m/z	3.8115	3.4266e-36	Negative	-	-	-	-	-	-
4,81_303,1464m/z	3.488	3.6882e-36	Positive	-	-	-	-	-	-
4,79_545,0992m/z	3.2848	4.2137e-36	Negative	-	-	-	-	-	-
4,17_539,1489m/z	3.1894	4.5751e-36	Negative	-	-	-	-	-	-
4,87_528,1465m/z	3.5695	6.0817e-36	Negative	-	-	-	-	-	-
4,17_274,1433m/z	3.6997	6.8884e-36	Negative	-	-	-	-	-	-
4,17_705,1406m/z	3.3552	7.9519e-36	Negative	-	-	-	-	-	-
4,65_455,0448m/z	3.3982	8.3248e-36	Negative	-	-	-	-	-	-
4,17_955,3306m/z	4.1368	8.6954e-36	Negative	-	-	-	-	-	-
5,95_728,1426m/z	3.5217	8.756e-36	Positive	-	-	-	-	-	-
3,71_448,2084m/z	3.8971	1.2051e-35	Positive	-	-	-	-	-	-
4,94_749,1696m/z	3.649	1.3398e-35	Negative	-	-	-	-	-	-
5,95_139,0538m/z	3.4244	1.3805e-35	Positive	-	-	-	-	-	-
5,95_311,1062m/z	3.4819	1.3805e-35	Positive	-	-	-	-	-	-
5,97_526,1380m/z	3.3403	1.4088e-35	Negative	-	-	-	-	-	-
5,95_244,2309m/z	3.0052	1.4154e-35	Positive	-	-	-	-	-	-
4,65_499,0468m/z	3.4903	1.8217e-35	Negative	-	-	-	-	-	-
4,10_494,1671m/z	3.6426	2.6221e-35	Positive	-	-	-	-	-	-
4,31_502,1682m/z	3.951	2.6221e-35	Positive	-	-	-	-	-	-
5,95_323,0599m/z	3.3015	2.6221e-35	Positive	-	-	-	-	-	-
5,95_115,0978m/z	3.2978	2.7361e-35	Positive	-	-	-	-	-	-
5,95_756,1466m/z	3.1594	4.2578e-35	Positive	-	-	-	-	-	-
4,94_650,1903m/z	4.8051	6.563e-35	Negative	-	-	-	-	-	-
4,81_170,1498m/z	3.4153	6.6691e-35	Positive	-	-	-	-	-	-
5,95_313,1526m/z	3.1627	6.7745e-35	Positive	-	-	-	-	-	-
4,94_714,0915m/z	3.2617	7.0019e-35	Negative	-	-	-	-	-	-
3,96_433,2339m/z	4.1394	1.1151e-34	Positive	LMST04060029	M+K	C23H38O5	-2,98	98,51	Noravicholic acid
4,81_464,2770m/z	3.5163	1.1299e-34	Positive	LMGP01010403	M+H-H2O	C22H44NO8P	-0,32	94,14	PC(10:0/4:0)
4,81_286,2121m/z	3.3028	1.1299e-34	Positive	-	-	-	-	-	-
5,95_332,1238m/z	3.6526	1.1755e-34	Positive	-	-	-	-	-	-
5,95_628,2208m/z	3.7056	1.2141e-34	Positive	-	-	-	-	-	-
4,65_228,1382m/z	3.5213	1.3739e-34	Negative	-	-	-	-	-	-
4,28_957,3450m/z	3.6439	1.3822e-34	Negative	-	-	-	-	-	-
5,95_198,1278m/z	3.1073	1.6138e-34	Positive	-	-	-	-	-	-
4,94_925,3592m/z	4.5242	1.764e-34	Negative	-	-	-	-	-	-
4,94_598,1496m/z	3.3831	1.988e-34	Negative	-	-	-	-	-	-
4,47_436,1169m/z	3.4765	2.214e-34	Negative	-	-	-	-	-	-
4,97_697,0695m/z	3.5035	2.2161e-34	Negative	-	-	-	-	-	-
4,87_284,1287m/z	3.4549	2.2233e-34	Negative	-	-	-	-	-	-
5,95_696,2076m/z	3.1656	2.3934e-34	Positive	-	-	-	-	-	-
5,95_128,0634m/z	3.2882	2.5293e-34	Positive	-	-	-	-	-	-
4,30_460,1577m/z	3.1444	2.6127e-34	Negative	-	-	-	-	-	-
4,01_467,2182m/z	3.9309	2.8492e-34	Positive	-	-	-	-	-	-
4,97_143,1220m/z	3.2293	4.6388e-34	Positive	-	-	-	-	-	-
5,95_328,1216m/z	3.4449	4.6388e-34	Positive	-	-	-	-	-	-
5,95_465,1392m/z	3.133	6.3252e-34	Positive	-	-	-	-	-	-
4,89_648,1731m/z	3.6956	7.8142e-34	Negative	-	-	-	-	-	-
4,49_408,1514m/z	3.2182	8.322e-34	Negative	-	-	-	-	-	-
5,95_457,2489m/z	3.4551	8.3307e-34	Positive	-	-	-	-	-	-
4,20_494,1673m/z	3.8282	9.1869e-34	Positive	-	-	-	-	-	-
4,79_531,1671m/z	3.2156	9.2961e-34	Negative	-	-	-	-	-	-
3,84_594,1808m/z	3.4898	9.9465e-34	Negative	-	-	-	-	-	-
5,95_727,1382m/z	3.0403	1.0255e-33	Positive	-	-	-	-	-	-
5,93_763,2005m/z	3.6528	1.0853e-33	Negative	-	-	-	-	-	-
4,97_517,1039m/z	3.4355	1.1102e-33	Positive	-	-	-	-	-	-
4,17_478,1714m/z	4.7678	1.1754e-33	Positive	-	-	-	-	-	-
6,24_676,2891m/z	3.379	1.824e-33	Negative	-	-	-	-	-	-
4,97_270,1494m/z	3.3736	2.2748e-33	Positive	-	-	-	-	-	-
5,95_224,2009m/z	2.873	3.1524e-33	Positive	-	-	-	-	-	-
5,95_385,1849m/z	3.4894	3.719e-33	Positive	-	-	-	-	-	-
5,14_404,0763m/z	3.379	3.7239e-33	Negative	HMDB0257378	M-H2O-H	C14H21N3O10S	-1,58	94,31	S-(1,2-Dicarboxyethyl)glutathione
4,79_356,0569m/z	3.1883	4.4682e-33	Negative	-	-	-	-	-	-
4,97_144,0811m/z	3.7009	5.2899e-33	Positive	-	-	-	-	-	-
5,95_381,0648m/z	3.3772	5.4855e-33	Negative	-	-	-	-	-	-
4,28_578,1776m/z	3.3112	5.4945e-33	Negative	-	-	-	-	-	-
3,75_478,1726m/z	3.7123	6.0135e-33	Positive	-	-	-	-	-	-
3,80_508,1441m/z	3.2549	8.4923e-33	Negative	-	-	-	-	-	-
3,96_317,1865m/z	3.4932	8.567e-33	Positive	-	-	-	-	-	-
3,87_419,2183m/z	3.759	9.4693e-33	Positive	LMST04050016	M+K	C22H36O5	-2,92	96,11	ST 22:1;O5
4,65_627,2666m/z	4.0776	9.7711e-33	Negative	-	-	-	-	-	-
4,94_525,1710m/z	3.1888	9.8857e-33	Negative	-	-	-	-	-	-
4,31_462,2613m/z	3.5184	1.1092e-32	Positive	-	-	-	-	-	-
4,97_504,1429m/z	3.1164	1.1551e-32	Negative	-	-	-	-	-	-
5,95_653,2161m/z	3.3065	1.2237e-32	Positive	-	-	-	-	-	-
4,17_720,0839m/z	3.5154	1.5291e-32	Negative	-	-	-	-	-	-
3,73_391,1867m/z	3.5443	1.5662e-32	Positive	HMDB0012587	M+K	C20H32O5	-4,01	97,01	15-Epi-lipoxin A4
4,87_460,2392m/z	3.1999	1.6288e-32	Negative	-	-	-	-	-	-
4,19_478,2570m/z	3.9654	1.7738e-32	Positive	-	-	-	-	-	-
5,14_330,1335m/z	3.238	1.9714e-32	Negative	-	-	-	-	-	-
5,95_641,1402m/z	3.4079	2.0969e-32	Negative	-	-	-	-	-	-
4,65_688,2068m/z	3.6513	2.2009e-32	Negative	-	-	-	-	-	-
4,47_387,1142m/z	3.1058	2.6073e-32	Negative	-	-	-	-	-	-
5,95_779,2234m/z	3.7329	3.0423e-32	Negative	-	-	-	-	-	-
5,95_193,0573m/z	2.5841	3.5893e-32	Positive	-	-	-	-	-	-
5,95_306,0811m/z	3.2416	3.9291e-32	Positive	HMDB0000133	M+Na	C10H13N5O5	0,79	70,03	Guanosine
5,93_739,2420m/z	3.5472	4.0224e-32	Negative	-	-	-	-	-	-
4,65_571,0888m/z	3.1715	4.3357e-32	Negative	-	-	-	-	-	-
4,81_478,1711m/z	3.6395	4.5367e-32	Positive	-	-	-	-	-	-
4,31_170,0971m/z	3.192	4.5886e-32	Positive	-	-	-	-	-	-
4,65_340,1146m/z	2.9729	5.1253e-32	Negative	HMDB0028743	M+FA-H	C13H17N3O5	-1,31	84,52	Asparaginyl-Tyrosine
3,80_483,2133m/z	3.6738	5.3347e-32	Positive	-	-	-	-	-	-
5,95_150,0474m/z	2.9	5.9289e-32	Positive	-	-	-	-	-	-
4,47_464,1121m/z	3.4682	6.0507e-32	Negative	-	-	-	-	-	-
4,51_405,1484m/z	3.2324	6.3494e-32	Positive	-	-	-	-	-	-
3,87_303,1710m/z	3.4541	7.5143e-32	Positive	-	-	-	-	-	-
5,95_343,1640m/z	3.0576	7.8221e-32	Negative	-	-	-	-	-	-
4,47_627,2654m/z	3.2657	9.051e-32	Negative	-	-	-	-	-	-
4,81_244,1337m/z	2.998	1.065e-31	Positive	-	-	-	-	-	-
3,62_377,1711m/z	3.5592	1.1175e-31	Positive	-	-	-	-	-	-
4,49_244,1338m/z	3.1912	1.5544e-31	Positive	-	-	-	-	-	-
4,97_520,1133m/z	3.1414	1.7873e-31	Positive	-	-	-	-	-	-
4,94_650,2809m/z	3.7195	2.0439e-31	Negative	-	-	-	-	-	-
4,81_274,1081m/z	3.1134	2.2318e-31	Positive	-	-	-	-	-	-
4,81_360,1433m/z	3.0694	3.0737e-31	Negative	-	-	-	-	-	-
5,95_344,1659m/z	3.0801	4.5925e-31	Positive	-	-	-	-	-	-
5,95_335,1370m/z	2.7666	5.9756e-31	Negative	-	-	-	-	-	-
4,81_434,1443m/z	3.4021	7.8403e-31	Positive	-	-	-	-	-	-
5,95_163,0563m/z	2.7579	8.0201e-31	Positive	-	-	-	-	-	-
4,28_563,1463m/z	3.037	1.0987e-30	Negative	-	-	-	-	-	-
5,95_641,2555m/z	3.2873	1.1686e-30	Positive	-	-	-	-	-	-
5,95_74,0166m/z	2.727	1.3461e-30	Positive	-	-	-	-	-	-
0,77_448,2434m/z	3.0991	1.4215e-30	Positive	HMDB0011470	M+Na	C19H40NO7P	-0,12	92,45	LysoPE 14:0
3,89_451,1941m/z	3.4419	1.7559e-30	Positive	-	-	-	-	-	-
4,49_188,1080m/z	3.4839	2.3362e-30	Positive	-	-	-	-	-	-
5,97_352,0757m/z	2.8667	2.3871e-30	Negative	-	-	-	-	-	-
5,95_252,2028m/z	2.789	2.9678e-30	Positive	-	-	-	-	-	-
5,95_480,2235m/z	2.9544	3.8951e-30	Positive	-	-	-	-	-	-
5,93_686,2227m/z	3.0253	4.0379e-30	Negative	-	-	-	-	-	-
3,75_494,1674m/z	3.0183	4.1318e-30	Positive	-	-	-	-	-	-
4,65_397,0571m/z	3.0555	4.4641e-30	Negative	-	-	-	-	-	-
5,95_186,1283m/z	2.7037	5.2777e-30	Positive	-	-	-	-	-	-
5,32_316,1549m/z	3.4956	6.064e-30	Positive	-	-	-	-	-	-
4,15_661,1377m/z	3.1925	1.1678e-29	Negative	-	-	-	-	-	-
4,65_750,2066m/z	3.7062	1.46e-29	Negative	-	-	-	-	-	-
4,49_303,1455m/z	3.3379	1.6864e-29	Positive	HMDB0028997	M+H	C15H18N4O3	1,13	80,86	Phenylalanylhistidine
3,73_275,1400m/z	2.894	1.9678e-29	Positive	HMDB0011687	M+H-H2O	C15H20N2O4	3,43	93,18	Phenylbutyrylglutamine
5,93_183,1012m/z	2.8764	2.0752e-29	Negative	-	-	-	-	-	-
4,15_630,2124m/z	3.3387	2.1038e-29	Negative	-	-	-	-	-	-
5,95_476,2021m/z	2.9383	3.0775e-29	Positive	-	-	-	-	-	-
4,65_302,2754m/z	3.2721	3.8201e-29	Negative	-	-	-	-	-	-
4,81_326,1375m/z	2.9656	5.6627e-29	Positive	HMDB0060544	M+Na	C17H21NO4	3,87	92,30	7-Hydroxyetodolac
4,15_530,1390m/z	3.1008	6.6037e-29	Negative	-	-	-	-	-	-
4,65_730,1486m/z	3.4474	7.7342e-29	Negative	-	-	-	-	-	-
5,14_338,1054m/z	3.1907	9.4132e-29	Negative	-	-	-	-	-	-
3,69_421,1972m/z	3.1228	2.0501e-28	Positive	-	-	-	-	-	-
4,66_244,1339m/z	3.6062	2.0872e-28	Positive	-	-	-	-	-	-
5,93_656,3120m/z	3.2561	2.3397e-28	Negative	HMDB0240734	M-H2O-H	C32H53NO12S	1,51	80,79	Taurodeoxycholic acid 3-glucuronide
5,95_144,1104m/z	3.2166	2.5121e-28	Positive	-	-	-	-	-	-
5,14_380,0791m/z	3.2408	3.6703e-28	Negative	-	-	-	-	-	-
4,08_420,1646m/z	3.6864	5.3212e-28	Negative	-	-	-	-	-	-
4,19_481,1865m/z	3.183	5.4899e-28	Positive	-	-	-	-	-	-
0,77_224,6258m/z	2.7778	6.1088e-28	Positive	-	-	-	-	-	-
3,96_418,1492m/z	3.6897	7.1279e-28	Negative	-	-	-	-	-	-
4,65_302,3129m/z	3.7786	1.8355e-27	Negative	-	-	-	-	-	-
4,65_695,1780m/z	3.4178	2.3564e-27	Negative	-	-	-	-	-	-
4,00_506,2286m/z	3.201	4.0462e-27	Positive	LMGP02010102	M+K	C21H42NO8P	1,34	94,36	PE(8:0/8:0)
4,65_272,1285m/z	2.6554	4.8947e-27	Negative	-	-	-	-	-	-
4,97_328,1521m/z	2.7596	7.0228e-27	Negative	-	-	-	-	-	-
5,95_341,1996m/z	2.735	8.899e-27	Positive	-	-	-	-	-	-
4,49_274,1070m/z	3.1356	9.8878e-27	Positive	-	-	-	-	-	-
4,65_707,2084m/z	3.3646	1.2119e-26	Negative	-	-	-	-	-	-
6,01_383,1531m/z	2.702	1.3753e-26	Negative	-	-	-	-	-	-
3,64_407,1829m/z	2.8628	1.6183e-26	Positive	HMDB0004241	M+K	C20H32O6	-0,44	96,02	6-Ketoprostaglandin E1
5,02_288,1220m/z	2.7774	2.0185e-26	Negative	-	-	-	-	-	-
4,28_646,0811m/z	2.8565	2.2621e-26	Negative	HMDB0059656	M+FA-H	C17H25N5O15P2	1,11	75,48	O-acetyl-ADP-ribose
3,78_421,1412m/z	2.8912	2.3429e-26	Negative	-	-	-	-	-	-
3,64_477,2371m/z	2.6712	3.4429e-26	Positive	-	-	-	-	-	-
4,66_188,1080m/z	3.5348	5.2505e-26	Positive	-	-	-	-	-	-
4,63_399,0412m/z	2.8656	7.9131e-26	Negative	-	-	-	-	-	-
3,59_767,3319m/z	3.5125	2.9426e-25	Negative	-	-	-	-	-	-
4,47_470,0735m/z	2.9222	5.1698e-25	Negative	-	-	-	-	-	-
4,17_1060,4120m/z	3.0488	7.0255e-25	Negative	-	-	-	-	-	-
5,91_518,1518m/z	2.4839	7.4517e-25	Negative	-	-	-	-	-	-
4,26_482,1553m/z	2.8092	1.0107e-24	Negative	-	-	-	-	-	-
4,97_386,0675m/z	2.6221	1.8826e-24	Negative	-	-	-	-	-	-
5,30_318,1685m/z	2.7738	2.2497e-24	Positive	-	-	-	-	-	-
4,28_478,3405m/z	2.8235	3.0952e-24	Negative	-	-	-	-	-	-
3,71_318,1349m/z	2.5652	5.5899e-24	Positive	-	-	-	-	-	-
5,95_315,0870m/z	2.6957	6.3158e-24	Positive	-	-	-	-	-	-
3,69_446,1915m/z	2.9732	9.1897e-24	Negative	-	-	-	-	-	-
3,64_807,3155m/z	3.3502	1.4303e-23	Negative	-	-	-	-	-	-
4,66_516,1215m/z	2.9299	1.549e-23	Negative	-	-	-	-	-	-
3,64_291,1347m/z	2.6732	1.7823e-23	Positive	-	-	-	-	-	-
3,87_417,2011m/z	2.8816	3.1951e-23	Negative	-	-	-	-	-	-
5,02_332,1125m/z	2.7565	4.3e-23	Negative	-	-	-	-	-	-
6,69_302,1754m/z	2.7761	4.6728e-23	Positive	-	-	-	-	-	-
3,80_375,1572m/z	3.082	6.4589e-23	Positive	-	-	-	-	-	-
4,66_232,0977m/z	2.9526	6.957e-23	Positive	-	-	-	-	-	-
3,59_766,8309m/z	3.465	7.0482e-23	Negative	-	-	-	-	-	-
4,19_318,1339m/z	2.8384	9.9841e-23	Positive	-	-	-	-	-	-
5,91_484,2512m/z	-2.4087	1.1728e-22	Negative	-	-	-	-	-	-
4,93_623,0091m/z	2.5578	4.5335e-22	Negative	-	-	-	-	-	-
4,65_693,2565m/z	2.8141	4.8495e-22	Negative	-	-	-	-	-	-
5,93_724,1956m/z	2.8658	9.4725e-22	Negative	-	-	-	-	-	-
4,49_286,1435m/z	2.8971	1.6245e-21	Positive	-	-	-	-	-	-
4,65_316,1183m/z	2.4158	1.8156e-21	Negative	-	-	-	-	-	-
5,91_371,1640m/z	2.2687	2.6483e-21	Negative	-	-	-	-	-	-
3,64_806,8141m/z	3.3077	4.3505e-21	Negative	-	-	-	-	-	-
4,47_450,0689m/z	2.6546	5.5518e-21	Negative	-	-	-	-	-	-
4,17_725,1095m/z	2.6074	8.5552e-21	Negative	-	-	-	-	-	-
3,87_319,1320m/z	2.1702	2.5005e-20	Negative	-	-	-	-	-	-
4,01_465,1992m/z	2.6771	3.6134e-20	Negative	-	-	-	-	-	-
3,61_731,3133m/z	3.5936	3.8277e-20	Negative	-	-	-	-	-	-
4,65_338,0993m/z	2.2509	4.6911e-20	Negative	-	-	-	-	-	-
4,89_225,9997m/z	1.9741	7.9356e-20	Positive	-	-	-	-	-	-
4,65_964,3483m/z	2.8956	1.8063e-19	Negative	-	-	-	-	-	-
3,61_731,8145m/z	3.3727	1.8063e-19	Negative	-	-	-	-	-	-
4,19_728,1718m/z	2.3607	2.4522e-19	Negative	-	-	-	-	-	-
0,77_332,1968m/z	2.3706	4.7906e-19	Positive	-	-	-	-	-	-
3,87_274,1433m/z	2.2011	2.2435e-18	Negative	-	-	-	-	-	-
4,65_997,3162m/z	2.7822	3.7611e-18	Negative	-	-	-	-	-	-
5,91_603,2668m/z	2.6888	4.3238e-18	Negative	HMDB0002596	M+Cl	C30H48O10	-4,83	85,32	Deoxycholic acid 3-glucuronide
3,71_427,1549m/z	2.6833	5.0622e-18	Positive	-	-	-	-	-	-
6,01_400,1222m/z	2.3773	1.3415e-17	Negative	-	-	-	-	-	-
3,61_733,3245m/z	2.9745	2.701e-17	Positive	-	-	-	-	-	-
3,96_507,1467m/z	2.1398	5.5e-17	Negative	-	-	-	-	-	-
4,05_334,1258m/z	2.0291	5.5536e-17	Negative	HMDB0000489	M-H	C12H21N3O8	0,74	82,63	Aspartylglycosamine
6,37_632,3163m/z	-1.8849	8.0898e-17	Negative	-	-	-	-	-	-
4,94_562,2098m/z	2.3499	1.9172e-16	Negative	-	-	-	-	-	-
4,65_605,2853m/z	2.7867	1.9216e-16	Negative	-	-	-	-	-	-
3,61_742,3042m/z	2.7216	2.4962e-16	Negative	-	-	-	-	-	-
6,16_478,1924m/z	2.0291	3.2791e-16	Negative	HMDB0248573	M+FA-H	C15H27N7O8	4,80	86,31	Arg-gly-asp-ser
5,91_378,2405m/z	-2.3371	3.7737e-16	Negative	HMDB0000277	M-H	C18H38NO5P	-2,47	99,59	Sphingosine 1-phosphate
4,63_304,1173m/z	2.1625	1.0103e-15	Negative	-	-	-	-	-	-
4,05_318,1341m/z	2.4807	2.8236e-15	Positive	-	-	-	-	-	-
6,52_602,4459m/z	-1.6522	8.6637e-15	Negative	-	-	-	-	-	-
3,61_733,8259m/z	2.6347	9.465e-15	Positive	-	-	-	-	-	-
3,80_437,1333m/z	2.0888	1.1897e-14	Negative	-	-	-	-	-	-
6,52_279,2325m/z	-1.6835	3.5195e-14	Negative	HMDB0000673	M-H	C18H32O2	-1,72	97,60	Linoleic acid
6,52_459,2495m/z	-1.5214	3.8073e-14	Negative	-	-	-	-	-	-
4,94_368,1699m/z	1.6609	5.337e-14	Negative	-	-	-	-	-	-
4,10_595,1457m/z	2.0316	5.9008e-14	Negative	-	-	-	-	-	-
3,85_478,1871m/z	1.9222	1.143e-13	Negative	-	-	-	-	-	-
3,61_758,2704m/z	2.5529	1.3525e-13	Negative	-	-	-	-	-	-
6,52_640,2888m/z	-1.4535	1.6192e-13	Negative	-	-	-	-	-	-
6,37_607,3298m/z	-1.5295	1.8263e-13	Negative	-	-	-	-	-	-
4,86_559,1830m/z	1.9537	2.4799e-13	Negative	-	-	-	-	-	-
6,25_395,1512m/z	1.6822	2.7462e-13	Negative	-	-	-	-	-	-
6,52_1083,7766m/z	-1.6218	3.1206e-13	Negative	-	-	-	-	-	-
6,52_632,3175m/z	-1.6001	4.7056e-13	Negative	-	-	-	-	-	-
3,80_481,1968m/z	2.1868	5.1393e-13	Negative	-	-	-	-	-	-
6,37_279,2323m/z	-1.4829	5.6231e-13	Negative	HMDB0010736	M-H2O-H	C18H34O3	-2,26	95,65	3-Oxooctadecanoic acid
6,52_433,2347m/z	-1.5566	5.6924e-13	Negative	-	-	-	-	-	-
6,37_602,3554m/z	-1.6544	8.1853e-13	Negative	-	-	-	-	-	-
3,89_697,2679m/z	2.4106	8.476e-13	Negative	-	-	-	-	-	-
6,37_636,2582m/z	-1.3932	9.051e-13	Negative	-	-	-	-	-	-
6,37_504,3908m/z	-1.5205	9.6775e-13	Negative	-	-	-	-	-	-
6,50_504,3087m/z	-2.0122	1.0134e-12	Negative	-	-	-	-	-	-
6,50_1083,6595m/z	-1.8554	1.2554e-12	Negative	-	-	-	-	-	-
4,00_504,2121m/z	2.1312	1.3363e-12	Negative	LMGP03050009	M+Cl	C20H40NO9P	-2,90	79,21	LysoPS 14:0
6,37_646,3291m/z	-1.4327	1.4824e-12	Negative	-	-	-	-	-	-
6,37_564,3302m/z	-1.958	2.6721e-12	Negative	-	-	-	-	-	-
4,19_597,2329m/z	-1.7897	5.4839e-12	Negative	-	-	-	-	-	-
6,37_616,2918m/z	-1.4666	5.7144e-12	Negative	-	-	-	-	-	-
7,08_435,2500m/z	-1.7645	5.9904e-12	Negative	-	-	-	-	-	-
6,52_581,3171m/z	-1.4169	6.3562e-12	Negative	-	-	-	-	-	-
6,24_487,1127m/z	1.7316	6.4143e-12	Negative	-	-	-	-	-	-
6,37_564,5642m/z	-1.6308	6.8932e-12	Negative	-	-	-	-	-	-
4,93_547,2175m/z	1.8663	6.9162e-12	Negative	-	-	-	-	-	-
7,11_438,2991m/z	-1.7762	9.3211e-12	Positive	HMDB0000222	M+K	C23H45NO4	2,78	81,57	L-Palmitoylcarnitine
6,37_700,3021m/z	-1.4164	9.3823e-12	Negative	-	-	-	-	-	-
6,24_427,1118m/z	1.6463	9.6406e-12	Negative	-	-	-	-	-	-
6,52_564,3301m/z	-2.0771	9.8551e-12	Negative	-	-	-	-	-	-
4,07_388,1386m/z	1.8335	1.0889e-11	Negative	-	-	-	-	-	-
6,52_1107,6582m/z	-1.846	1.2912e-11	Negative	-	-	-	-	-	-
0,82_289,0004m/z	1.5736	1.651e-11	Positive	-	-	-	-	-	-
2,06_319,1025m/z	-1.5838	2.0351e-11	Negative	-	-	-	-	-	-
6,37_564,4153m/z	-1.4564	2.0804e-11	Negative	-	-	-	-	-	-
4,87_240,1387m/z	1.7645	2.2169e-11	Negative	-	-	-	-	-	-
6,50_995,6056m/z	-1.7478	2.6242e-11	Negative	LipidBlast034688	M-H2O-H	C57H90O15	-4,45	89,12	DGDG 42:9
6,52_602,3565m/z	-1.6649	3.2117e-11	Negative	-	-	-	-	-	-
3,59_768,8411m/z	2.2648	3.3833e-11	Positive	-	-	-	-	-	-
6,52_1023,6353m/z	-1.3706	3.5813e-11	Negative	-	-	-	-	-	-
6,06_241,2153m/z	1.6108	4.1355e-11	Positive	HMDB0302623	M+H	C15H28O2	-3,76	97,28	Pentadecenoic acid
5,91_378,3128m/z	-1.5526	4.9284e-11	Negative	-	-	-	-	-	-
7,01_391,1733m/z	1.6798	5.3004e-11	Negative	-	-	-	-	-	-
6,52_564,5639m/z	-1.5601	6.6626e-11	Negative	-	-	-	-	-	-
6,39_591,3372m/z	-1.403	6.9678e-11	Negative	-	-	-	-	-	-
3,89_332,1127m/z	1.5034	8.8374e-11	Negative	-	-	-	-	-	-
6,83_530,3217m/z	-1.8137	1.0863e-10	Negative	-	-	-	-	-	-
4,30_450,0878m/z	-1.8997	1.1891e-10	Negative	-	-	-	-	-	-
7,08_566,5806m/z	-1.7864	1.1923e-10	Negative	-	-	-	-	-	-
6,52_605,3410m/z	-1.344	1.2575e-10	Negative	-	-	-	-	-	-
6,52_611,3526m/z	-1.4036	1.2947e-10	Negative	-	-	-	-	-	-
6,52_504,5311m/z	-1.5325	1.483e-10	Negative	-	-	-	-	-	-
4,61_302,2137m/z	1.7463	1.8052e-10	Positive	-	-	-	-	-	-
4,65_746,2335m/z	1.888	1.946e-10	Negative	-	-	-	-	-	-
3,94_417,0382m/z	1.8989	2.0858e-10	Negative	-	-	-	-	-	-
6,37_617,3522m/z	-1.3169	2.1302e-10	Negative	-	-	-	-	-	-
7,90_354,1128m/z	1.7565	2.4257e-10	Negative	-	-	-	-	-	-
5,10_580,3221m/z	-1.7725	3.1236e-10	Negative	-	-	-	-	-	-
6,52_1121,6834m/z	-1.3969	3.6058e-10	Negative	-	-	-	-	-	-
4,94_545,2001m/z	1.6969	4.0988e-10	Negative	-	-	-	-	-	-
6,37_704,2445m/z	-1.3826	5.0665e-10	Negative	-	-	-	-	-	-
6,50_1019,6054m/z	-1.7098	5.9615e-10	Negative	-	-	-	-	-	-
7,06_478,2929m/z	-1.8801	6.0304e-10	Negative	HMDB0011505	M-H	C23H46NO7P	-2,21	95,28	LysoPE 18:1
6,50_625,3644m/z	-1.221	7.0458e-10	Negative	-	-	-	-	-	-
6,52_504,3873m/z	-1.2987	7.1183e-10	Negative	-	-	-	-	-	-
0,53_204,0449m/z	1.5728	7.1204e-10	Positive	-	-	-	-	-	-
7,08_638,2743m/z	-1.5355	8.0897e-10	Negative	-	-	-	-	-	-
4,19_683,1771m/z	1.5821	8.4973e-10	Negative	-	-	-	-	-	-
6,37_768,2876m/z	-1.3334	1.5467e-09	Negative	-	-	-	-	-	-
6,52_564,413m/z	-1.4086	1.6375e-09	Negative	-	-	-	-	-	-
8,82_403,1563m/z	1.6881	1.6647e-09	Negative	-	-	-	-	-	-
6,52_700,3021m/z	-1.2377	1.8729e-09	Negative	-	-	-	-	-	-
4,35_505,2634m/z	-1.6125	1.9603e-09	Negative	-	-	-	-	-	-
7,08_281,2480m/z	-1.3903	2.4173e-09	Negative	-	-	-	-	-	-
7,06_478,3730m/z	-1.3922	3.3016e-09	Negative	HMDB0242096	M-H2O-H	C29H55NO3S	1,23	90,35	N-Nervonoyl Methionine
3,85_379,1596m/z	-1.6684	3.3568e-09	Negative	-	-	-	-	-	-
7,08_436,2798m/z	-1.5268	3.6651e-09	Negative	-	-	-	-	-	-
7,06_999,6361m/z	-1.5641	4.054e-09	Negative	-	-	-	-	-	-
6,37_772,2377m/z	-1.32	4.5752e-09	Negative	-	-	-	-	-	-
3,91_361,1485m/z	-1.2583	5.106e-09	Negative	-	-	-	-	-	-
6,85_632,3536m/z	-1.1773	6.4014e-09	Negative	8,84_237,2223m/z	-	-	-	-	-
6,52_1151,6444m/z	-1.2131	7.0388e-09	Negative	-	-	-	-	-	-
9,67_333,2792m/z	1.6116	7.9337e-09	Positive	HMDB0002226	M+H	C22H36O2	1,32	98,72	Adrenic acid
8,97_331,2634m/z	1.6817	8.0764e-09	Positive	-	-	-	-	-	-
6,52_607,2745m/z	-1.2871	8.3656e-09	Negative	-	-	-	-	-	-
6,37_712,2558m/z	-1.3029	9.152e-09	Negative	-	-	-	-	-	-
6,87_605,3642m/z	-1.3909	1.0151e-08	Negative	-	-	-	-	-	-
3,71_352,1673m/z	1.4754	1.1877e-08	Positive	-	-	-	-	-	-
4,63_422,1337m/z	1.4912	1.2561e-08	Negative	-	-	-	-	-	-
0,68_982,9999m/z	1.5004	1.4185e-08	Negative	-	-	-	-	-	-
6,52_670,3419m/z	-1.1565	1.4666e-08	Negative	-	-	-	-	-	-
6,83_530,3973m/z	-1.2888	1.5286e-08	Negative	-	-	-	-	-	-
7,08_506,4059m/z	-1.3056	1.6669e-08	Negative	-	-	-	-	-	-
7,08_506,3243m/z	-1.6974	1.8111e-08	Negative	-	-	-	-	-	-
6,39_530,3073m/z	-1.2238	1.963e-08	Negative	-	-	-	-	-	-
0,48_1032,7623m/z	-1.6816	2.017e-08	Negative	-	-	-	-	-	-
4,93_817,1018m/z	1.608	2.2916e-08	Negative	-	-	-	-	-	-
4,07_446,1439m/z	1.6034	2.5745e-08	Negative	-	-	-	-	-	-
6,34_476,3572m/z	-1.3095	2.7872e-08	Negative	-	-	-	-	-	-
1,24_205,0937m/z	-1.4987	2.8943e-08	Positive	-	-	-	-	-	-
6,39_656,3154m/z	-1.2864	3.2241e-08	Negative	-	-	-	-	-	-
3,57_1009,9844m/z	-1.8377	3.4829e-08	Negative	-	-	-	-	-	-
4,97_423,1178m/z	1.6027	3.7703e-08	Negative	-	-	-	-	-	-
5,93_673,2198m/z	1.7544	4.0446e-08	Negative	-	-	-	-	-	-
6,52_617,3536m/z	-1.2254	4.1529e-08	Negative	-	-	-	-	-	-
4,00_255,1138m/z	1.6773	4.2971e-08	Negative	RIKENPlaSMA004072	M-H2O-H	C15H18N2O3	-0,46	70,67	Indole-3-acetyl-L-valine
4,70_679,2333m/z	-1.3467	4.3664e-08	Negative	-	-	-	-	-	-
6,87_598,3448m/z	-1.1927	4.8308e-08	Negative	-	-	-	-	-	-
7,08_566,3458m/z	-1.825	5.8173e-08	Negative	-	-	-	-	-	-
4,94_606,3255m/z	-1.3719	6.3539e-08	Negative	HMDB0002579	M-H2O-H	C32H51NO11	-4,66	85,76	Glycochenodeoxycholic acid 3-glucuronide
7,31_532,3390m/z	-1.1532	6.5671e-08	Negative	-	-	-	-	-	-
6,50_636,2587m/z	-1.2207	6.5671e-08	Negative	-	-	-	-	-	-
4,12_129,1002m/z	-1.2412	6.75e-08	Negative	-	-	-	-	-	-
4,58_610,3574m/z	-1.734	7.0503e-08	Negative	-	-	-	-	-	-
1,10_238,9288m/z	-1.5865	7.1278e-08	Positive	-	-	-	-	-	-
6,52_641,3597m/z	-1.1791	7.2815e-08	Negative	-	-	-	-	-	-
6,48_476,3544m/z	-1.3847	7.9254e-08	Negative	-	-	-	-	-	-
6,52_1131,6574m/z	-1.29	8.5297e-08	Negative	-	-	-	-	-	-
6,52_1073,6278m/z	-1.0577	9.2298e-08	Negative	-	-	-	-	-	-
4,65_721,2525m/z	1.6187	9.9248e-08	Negative	-	-	-	-	-	-
6,92_281,2479m/z	-1.2043	1.0468e-07	Negative	-	-	-	-	-	-
4,31_377,1957m/z	-1.5933	1.2492e-07	Negative	-	-	-	-	-	-
7,08_634,3325m/z	-1.3578	1.2612e-07	Negative	-	-	-	-	-	-
5,84_381,1359m/z	1.2399	1.2771e-07	Negative	-	-	-	-	-	-
3,57_1010,4859m/z	-1.8001	1.2771e-07	Negative	-	-	-	-	-	-
5,91_359,0795m/z	-1.3882	1.539e-07	Negative	-	-	-	-	-	-
4,59_331,1754m/z	-1.8281	1.7924e-07	Negative	-	-	-	-	-	-
7,08_604,3717m/z	-1.4457	1.7924e-07	Negative	-	-	-	-	-	-
6,52_565,8874m/z	-1.3174	1.9403e-07	Negative	-	-	-	-	-	-
6,52_1146,6793m/z	-1.1353	2.013e-07	Negative	-	-	-	-	-	-
7,04_578,2164m/z	-1.1917	2.0464e-07	Negative	-	-	-	-	-	-
6,37_714,2588m/z	-1.1468	2.1349e-07	Negative	-	-	-	-	-	-
4,65_363,0739m/z	1.1582	2.2247e-07	Negative	-	-	-	-	-	-
3,87_462,1683m/z	1.4082	2.417e-07	Negative	-	-	-	-	-	-
7,29_462,2968m/z	-1.2917	2.5285e-07	Negative	-	-	-	-	-	-
4,47_605,2863m/z	1.4872	2.5336e-07	Negative	-	-	-	-	-	-
6,48_975,5401m/z	-1.2917	2.5387e-07	Negative	-	-	-	-	-	-
6,48_1043,6040m/z	-1.36	2.6472e-07	Negative	-	-	-	-	-	-
6,37_709,2499m/z	-1.1014	2.7106e-07	Negative	-	-	-	-	-	-
6,48_650,3547m/z	-1.2943	2.7106e-07	Negative	-	-	-	-	-	-
6,48_476,2773m/z	-1.7103	2.8043e-07	Negative	-	-	-	-	-	-
6,48_999,5407m/z	-1.3291	2.8043e-07	Negative	-	-	-	-	-	-
6,37_743,2589m/z	-1.163	2.8269e-07	Negative	-	-	-	-	-	-
6,52_1135,6210m/z	-1.1589	3.0756e-07	Negative	-	-	-	-	-	-
6,48_684,2611m/z	-1.107	3.2805e-07	Negative	-	-	-	-	-	-
7,08_714,2738m/z	-1.1312	3.6969e-07	Negative	-	-	-	-	-	-
7,06_692,2905m/z	-1.0968	4.1756e-07	Negative	-	-	-	-	-	-
7,08_618,3080m/z	-1.1071	4.3001e-07	Negative	-	-	-	-	-	-
3,69_350,1499m/z	1.2178	4.4923e-07	Negative	-	-	-	-	-	-
0,48_786,8411m/z	-1.0546	4.8525e-07	Negative	-	-	-	-	-	-
6,48_476,4935m/z	-1.4746	4.8525e-07	Negative	-	-	-	-	-	-
8,86_306,2502m/z	1.4633	4.8742e-07	Positive	-	-	-	-	-	-
0,50_996,7962m/z	-1.3184	5.1005e-07	Negative	-	-	-	-	-	-
6,52_564,7582m/z	-1.5839	5.7586e-07	Negative	-	-	-	-	-	-
6,52_626,3563m/z	-1.3402	6.4828e-07	Negative	-	-	-	-	-	-
8,86_287,2374m/z	1.3191	6.5091e-07	Positive	HMDB0000305	M+H	C20H30O	-3,48	95,96	Vitamin A
6,52_545,3335m/z	-1.0224	6.6182e-07	Negative	-	-	-	-	-	-
6,67_578,4442m/z	-1.1554	6.7502e-07	Negative	HMDB0289859	M-H	C34H61NO6	2,76	75,21	Cer(16:1/5-iso PGF2VI)
7,31_592,3636m/z	-1.2273	6.7502e-07	Negative	-	-	-	-	-	-
6,04_474,2604m/z	-1.38	6.9704e-07	Negative	-	-	-	-	-	-
0,65_568,9531m/z	-1.2807	7.1092e-07	Negative	-	-	-	-	-	-
7,36_546,3173m/z	-1.134	8.1477e-07	Negative	-	-	-	-	-	-
7,15_616,3596m/z	-1.2807	9.0255e-07	Negative	-	-	-	-	-	-
6,07_502,2900m/z	-1.272	9.0307e-07	Negative	-	-	-	-	-	-
4,51_225,1129m/z	1.2216	9.3681e-07	Negative	-	-	-	-	-	-
6,50_303,2320m/z	-1.211	9.3681e-07	Negative	-	-	-	-	-	-
6,52_588,4162m/z	-1.2895	9.8319e-07	Negative	-	-	-	-	-	-
5,12_660,3401m/z	-1.5828	1.0124e-06	Negative	-	-	-	-	-	-
6,37_605,3384m/z	-1.128	1.0398e-06	Negative	-	-	-	-	-	-
6,92_652,3596m/z	-1.1	1.0835e-06	Negative	-	-	-	-	-	-
6,87_435,2501m/z	-1.0991	1.1311e-06	Negative	-	-	-	-	-	-
6,52_712,2568m/z	-1.0593	1.1703e-06	Negative	-	-	-	-	-	-
6,52_457,2343m/z	-1.0513	1.2098e-06	Negative	-	-	-	-	-	-
6,09_562,3132m/z	-1.415	1.2402e-06	Negative	-	-	-	-	-	-
7,06_546,2790m/z	-1.1566	1.4428e-06	Negative	-	-	-	-	-	-
7,04_585,2902m/z	-1.0265	1.5494e-06	Negative	-	-	-	-	-	-
6,48_544,2639m/z	-1.2128	1.5937e-06	Negative	-	-	-	-	-	-
7,08_604,4612m/z	-1.142	1.6138e-06	Negative	-	-	-	-	-	-
4,12_129,0558m/z	-1.4262	1.6811e-06	Negative	HMDB0000227	M-H2O-H	C6H12O4	0,45	99,49	Mevalonic acid
6,87_540,7496m/z	-1.5965	1.7846e-06	Negative	-	-	-	-	-	-
6,39_279,6464m/z	-1.0103	1.7892e-06	Positive	-	-	-	-	-	-
7,08_613,3695m/z	-1.1691	1.9844e-06	Negative	-	-	-	-	-	-
7,29_630,3854m/z	-1.0823	2.1272e-06	Negative	-	-	-	-	-	-
6,53_279,6465m/z	-1.0122	2.1703e-06	Positive	-	-	-	-	-	-
6,16_594,3490m/z	1.1735	2.1938e-06	Negative	-	-	-	-	-	-
4,31_407,2063m/z	-1.6431	2.2517e-06	Negative	-	-	-	-	-	-
6,45_254,6210m/z	-1.2029	2.458e-06	Negative	-	-	-	-	-	-
4,68_511,2147m/z	-1.1692	2.5187e-06	Negative	-	-	-	-	-	-
6,59_476,1716m/z	1.3513	2.8087e-06	Negative	-	-	-	-	-	-
7,04_614,2653m/z	-0.96407	2.8778e-06	Negative	-	-	-	-	-	-
6,48_680,3131m/z	-1.1205	2.9503e-06	Negative	-	-	-	-	-	-
4,87_565,1717m/z	1.2188	3.1831e-06	Negative	-	-	-	-	-	-
6,81_590,3458m/z	-1.4302	3.3087e-06	Negative	-	-	-	-	-	-
6,52_660,2567m/z	-1.056	3.324e-06	Negative	-	-	-	-	-	-
4,26_626,3518m/z	-1.474	3.3554e-06	Negative	-	-	-	-	-	-
5,91_381,1733m/z	1.1183	3.4924e-06	Negative	-	-	-	-	-	-
6,48_500,3581m/z	-1.2319	3.8401e-06	Negative	-	-	-	-	-	-
7,08_650,3048m/z	-0.98082	4.0371e-06	Negative	-	-	-	-	-	-
6,52_483,2503m/z	-1.0728	4.3035e-06	Negative	HMDB0114753	M-H	C25H41O7P	-2,92	73,05	LysoPA 22:5
7,08_619,3692m/z	-1.0909	4.7697e-06	Negative	-	-	-	-	-	-
6,67_591,3482m/z	-1.1237	5.3064e-06	Negative	-	-	-	-	-	-
6,64_552,3274m/z	-1.1404	5.6301e-06	Negative	-	-	-	-	-	-
6,87_623,3458m/z	-1.0108	5.6871e-06	Negative	-	-	-	-	-	-
6,52_528,3085m/z	-1.3617	5.7395e-06	Negative	-	-	-	-	-	-
0,93_334,8448m/z	-1.0377	5.8045e-06	Negative	-	-	-	-	-	-
6,53_520,4323m/z	-1.2523	6.2423e-06	Positive	-	-	-	-	-	-
7,08_574,3134m/z	-1.0419	6.6488e-06	Negative	-	-	-	-	-	-
7,08_1087,6889m/z	-1.1652	6.7024e-06	Negative	-	-	-	-	-	-
0,68_455,003m/z	-1.1883	6.7611e-06	Negative	-	-	-	-	-	-
4,30_464,3000m/z	-1.477	6.818e-06	Negative	HMDB0000138	M-H	C26H43NO6	-3,75	98,46	Glycocholic acid
9,37_307,2647m/z	1.2668	6.9016e-06	Positive	-	-	-	-	-	-
7,08_461,2659m/z	-1.016	7.3112e-06	Negative	-	-	-	-	-	-
4,45_381,0746m/z	-1.1407	7.5465e-06	Negative	-	-	-	-	-	-
4,31_643,3666m/z	-1.1109	7.5607e-06	Negative	-	-	-	-	-	-
6,46_327,2311m/z	-0.99915	7.9621e-06	Negative	-	-	-	-	-	-
6,87_409,2350m/z	-1.097	8.2624e-06	Negative	-	-	-	-	-	-
6,81_658,3319m/z	-1.042	8.6457e-06	Negative	-	-	-	-	-	-
7,10_566,4315m/z	-1.1475	9.5461e-06	Negative	-	-	-	-	-	-
6,52_588,3304m/z	-1.4849	9.8417e-06	Negative	-	-	-	-	-	-
0,65_844,9772m/z	-1.199	1.0275e-05	Negative	-	-	-	-	-	-
6,48_1067,6025m/z	-1.1726	1.041e-05	Negative	-	-	-	-	-	-
6,67_480,3886m/z	-1.0934	1.0416e-05	Negative	-	-	-	-	-	-
6,81_459,2494m/z	-0.95106	1.0477e-05	Negative	-	-	-	-	-	-
6,81_628,3714m/z	-1.1621	1.0873e-05	Negative	-	-	-	-	-	-
0,53_1174,7186m/z	1.3467	1.0936e-05	Negative	-	-	-	-	-	-
3,85_469,1368m/z	-1.0874	1.1692e-05	Negative	-	-	-	-	-	-
6,52_528,3920m/z	-1.0574	1.1715e-05	Negative	-	-	-	-	-	-
6,67_526,2923m/z	-1.1806	1.2708e-05	Negative	-	-	-	-	-	-
4,30_446,2170m/z	-1.3633	1.2954e-05	Negative	-	-	-	-	-	-
6,69_608,3203m/z	-1.0607	1.3167e-05	Negative	-	-	-	-	-	-
6,48_758,2587m/z	-0.91061	1.3947e-05	Negative	-	-	-	-	-	-
4,33_381,0746m/z	-1.0754	1.4143e-05	Negative	-	-	-	-	-	-
6,81_305,2475m/z	-1.0446	1.4172e-05	Negative	-	-	-	-	-	-
7,04_618,2082m/z	-0.98732	1.4251e-05	Negative	-	-	-	-	-	-
7,15_654,3862m/z	-1.0357	1.4769e-05	Negative	-	-	-	-	-	-
7,08_745,2769m/z	-0.98853	1.5992e-05	Negative	-	-	-	-	-	-
6,06_552,2688m/z	-0.98589	1.7215e-05	Negative	-	-	-	-	-	-
6,53_288,6330m/z	-1.0094	1.7717e-05	Positive	-	-	-	-	-	-
4,12_312,0289m/z	-1.0794	1.8695e-05	Negative	-	-	-	-	-	-
0,70_470,9758m/z	-1.2101	1.922e-05	Negative	-	-	-	-	-	-
7,06_706,2612m/z	-0.95403	2.0144e-05	Negative	-	-	-	-	-	-
6,07_630,2991m/z	-1.0432	2.0542e-05	Negative	-	-	-	-	-	-
6,53_520,3402m/z	-1.4239	2.08e-05	Positive	-	-	-	-	-	-
6,87_578,4419m/z	-1.0281	2.1391e-05	Negative	-	-	-	-	-	-
0,66_287,1105m/z	-1.1896	2.2185e-05	Positive	-	-	-	-	-	-
7,80_437,2657m/z	-1.0362	2.2288e-05	Negative	-	-	-	-	-	-
6,67_598,3440m/z	-0.90437	2.2801e-05	Negative	-	-	-	-	-	-
3,62_299,1396m/z	1.303	2.4548e-05	Positive	-	-	-	-	-	-
1,55_669,0599m/z	-0.85674	2.467e-05	Negative	-	-	-	-	-	-
6,48_612,3304m/z	-1.3408	2.5609e-05	Negative	-	-	-	-	-	-
6,85_612,3504m/z	-0.96436	2.6014e-05	Negative	-	-	-	-	-	-
4,97_251,1277m/z	-0.96267	2.6097e-05	Negative	-	-	-	-	-	-
0,70_694,9215m/z	-0.91277	2.6099e-05	Negative	-	-	-	-	-	-
6,45_524,3600m/z	-1.0795	2.6099e-05	Negative	-	-	-	-	-	-
6,52_585,3378m/z	-0.92887	2.6156e-05	Negative	-	-	-	-	-	-
9,05_279,2320m/z	1.2758	2.6313e-05	Negative	HMDB0062784	M-H	C18H32O2	-3,53	91,08	Octadecadienoate
7,08_547,3500m/z	-0.88508	2.7611e-05	Negative	-	-	-	-	-	-
6,45_510,3342m/z	-1.0315	2.901e-05	Negative	-	-	-	-	-	-
7,31_660,3497m/z	-0.95628	3.0399e-05	Negative	-	-	-	-	-	-
6,81_726,3090m/z	-0.97917	3.0401e-05	Negative	-	-	-	-	-	-
6,53_819,9583m/z	-1.1867	3.0455e-05	Positive	-	-	-	-	-	-
4,13_291,0293m/z	-1.0083	3.1968e-05	Negative	-	-	-	-	-	-
6,48_500,2775m/z	-1.411	3.3325e-05	Negative	-	-	-	-	-	-
4,07_356,0343m/z	-0.91346	3.6636e-05	Negative	-	-	-	-	-	-
6,88_459,24980m/z	-1.1785	3.7252e-05	Positive	-	-	-	-	-	-
4,05_445,0768m/z	1.1153	4.0934e-05	Negative	-	-	-	-	-	-
6,09_380,2553m/z	-1.0345	4.2487e-05	Negative	-	-	-	-	-	-
6,48_552,3086m/z	-1.17	4.4373e-05	Negative	-	-	-	-	-	-
0,70_574,9619m/z	-1.0827	4.619e-05	Negative	-	-	-	-	-	-
6,07_600,3378m/z	-1.0717	4.7679e-05	Negative	-	-	-	-	-	-
6,46_728,2456m/z	-0.88996	4.8073e-05	Negative	-	-	-	-	-	-
0,93_198,9176m/z	-1.1199	4.8637e-05	Negative	-	-	-	-	-	-
6,48_719,2638m/z	-0.84935	4.9937e-05	Negative	-	-	-	-	-	-
0,93_78,9587m/z	-1.0388	5.0011e-05	Negative	-	-	-	-	-	-
6,41_526,3959m/z	-0.90101	5.0404e-05	Negative	-	-	-	-	-	-
7,29_492,3440m/z	-0.96124	5.056e-05	Negative	-	-	-	-		-
1,24_118,0652m/z	-1.0421	5.3861e-05	Positive	-	-	-	-	-	-
6,39_522,4342m/z	-0.94258	5.5965e-05	Positive	-	-	-	-	-	-
7,80_508,4204m/z	-0.98543	5.8618e-05	Negative	-	-	-	-	-	-
6,69_541,4183m/z	-1.018	5.8885e-05	Negative	-	-	-	-	-	-
4,05_439,1594m/z	-1.0028	5.9147e-05	Negative	-	-	-	-	-	-
4,94_663,2281m/z	-1.1598	6.1831e-05	Negative	-	-	-	-	-	-
7,77_580,2327m/z	-0.96923	6.3431e-05	Negative	-	-	-	-	-	-
6,83_643,3711m/z	-0.93244	6.7822e-05	Negative	-	-	-	-	-	-
9,23_331,2635m/z	1.122	7.2115e-05	Positive	-	-	-	-	-	-
0,70_78,9588m/z	-1.1863	7.2808e-05	Negative	-	-	-	-	-	-
7,10_592,3284m/z	-0.85866	7.2921e-05	Negative	-	-	-	-	-	-
7,11_393,2396m/z	-0.84337	7.315e-05	Negative	-	-	-	-	-	-
6,87_557,3187m/z	-0.91661	7.8459e-05	Negative	-	-	-	-	-	-
6,80_502,2922m/z	-1.1745	7.9128e-05	Negative	-	-	-	-	-	-
7,08_666,2698m/z	-0.87403	7.9164e-05	Negative	-	-	-	-	-	-
6,53_184,0747m/z	-0.93141	7.9791e-05	Positive	-	-	-	-	-	-
6,53_624,2563m/z	-0.93785	8.1314e-05	Positive	-	-	-	-	-	-
4,93_518,2945m/z	-0.9444	8.1685e-05	Negative	-	-	-	-	-	-
1,93_369,0040m/z	-0.86386	8.2483e-05	Negative	-	-	-	-	-	-
4,05_544,2742m/z	1.0765	8.3078e-05	Negative	-	-	-	-	-	-
4,08_639,1731m/z	1.0717	8.3282e-05	Negative	-	-	-	-	-	-
6,69_614,3443m/z	-1.0874	8.685e-05	Negative	-	-	-	-	-	-
6,48_612,4194m/z	-0.98511	9.5943e-05	Negative	-	-	-	-	-	-
6,92_614,3448m/z	-1.0777	0.00010034	Negative	-	-	-	-	-	-
7,29_552,3650m/z	-0.99554	0.00010226	Negative	-	-	-	-	-	-
6,85_581,3434m/z	-0.98487	0.00010275	Negative	-	-	-	-	-	-
6,69_652,3666m/z	-0.9159	0.0001049	Negative	-	-	-	-	-	-
6,69_409,2345m/z	-0.91855	0.00010607	Negative	-	-	-	-	-	-
6,52_1155,5927m/z	-0.78946	0.00010699	Negative	-	-	-	-	-	-
5,78_478,1940m/z	1.0459	0.00010731	Negative	-	-	-	-	-	-
4,91_195,8110m/z	-1.0236	0.00010954	Negative	-	-	-	-	-	-
0,66_525,0571m/z	1.0337	0.00011189	Negative	-	-	-	-	-	-
6,67_570,3376m/z	-0.92137	0.00011189	Negative	-	-	-	-	-	-
6,52_610,3175m/z	-0.89458	0.00012522	Negative	-	-	-	-	-	-
0,63_877,0764m/z	0.96247	0.00013113	Negative	-	-	-	-	-	-
5,79_430,2943m/z	-0.94539	0.00014099	Negative	-	-	-	-	-	-
4,54_263,0226m/z	-1.0854	0.00014128	Negative	-	-	-	-	-	-
6,53_520,5650m/z	-1.0525	0.00014271	Positive	-	-	-	-	-	-
6,24_530,0964m/z	0.9985	0.00014899	Negative	-	-	-	-	-	-
1,37_698,0258m/z	-0.87756	0.00015022	Negative	-	-	-	-	-	-
0,66_423,0867m/z	0.91841	0.00015189	Negative	-	-	-	-	-	-
6,07_562,4007m/z	-0.97863	0.00015412	Negative	-	-	-	-	-	-
4,58_159,1025m/z	-0.9355	0.00015767	Negative	-	-	-	-	-	-
6,48_690,2726m/z	-0.76249	0.00015767	Negative	-	-	-	-	-	-
6,53_287,6317m/z	-0.86307	0.00015961	Positive	-	-	-	-	-	-
0,61_258,1110m/z	-1.2189	0.00015965	Positive	-	-	-	-	-	-
8,03_464,3125m/z	-0.94776	0.00016069	Negative	-	-	-	-	-	-
8,44_406,1427m/z	1.0578	0.00016865	Negative	-	-	-	-	-	-
6,85_608,3176m/z	-0.88628	0.00016897	Negative	-	-	-	-	-	-
7,08_609,3454m/z	-0.95704	0.00017745	Negative	-	-	-	-	-	-
0,63_1071,0222m/z	1.1061	0.00018401	Negative	-	-	-	-	-	-
0,56_1120,7297m/z	1.187	0.00018686	Negative	-	-	-	-	-	-
0,47_712,8359m/z	-0.95199	0.00019751	Negative	-	-	-	-	-	-
6,69_480,3087m/z	-1.1069	0.00020115	Negative	-	-	-	-	-	-
6,52_502,3869m/z	-1.05	0.00020359	Positive	-	-	-	-	-	-
6,81_738,2644m/z	-0.83232	0.00020944	Negative	-	-	-	-	-	-
1,62_305,0983m/z	-0.88292	0.00020956	Negative	-	-	-	-	-	-
6,83_452,3553m/z	-0.90566	0.00021102	Negative	-	-	-	-	-	-
1,24_146,0613m/z	-1.0297	0.00021239	Positive	-	-	-	-	-	-
0,70_672,9369m/z	-1.1271	0.00021619	Negative	-	-	-	-	-	-
1,56_786,9713m/z	-0.96169	0.00021872	Negative	-	-	-	-	-	-
6,67_578,3559m/z	-1.0066	0.00022331	Negative	-	-	-	-	-	-
0,58_1172,7264m/z	1.262	0.00022663	Negative	-	-	-	-	-	-
6,53_619,2553m/z	-0.86266	0.00022787	Positive	-	-	-	-	-	-
6,69_632,3392m/z	-0.80385	0.00023198	Negative	-	-	-	-	-	-
6,69_540,3298m/z	-1.24	0.00023632	Negative	-	-	-	-	-	-
6,85_255,2326m/z	-0.90884	0.00024328	Negative	-	-	-	-	-	-
3,98_405,1748m/z	-1.1482	0.0002464	Negative	-	-	-	-	-	-
4,01_253,1343m/z	1.0271	0.00025649	Negative	-	-	-	-	-	-
0,68_590,9352m/z	-1.0966	0.00026845	Negative	-	-	-	-	-	-
6,24_576,3388m/z	-0.95098	0.00027296	Negative	-	-	-	-	-	-
6,53_483,2486m/z	-0.91674	0.00027511	Positive	-	-	-	-	-	-
6,45_592,2619m/z	-0.89253	0.00029276	Negative	-	-	-	-	-	-
6,64_492,3072m/z	-0.79979	0.00029616	Negative	-	-	-	-	-	-
4,13_380,0170m/z	-0.8992	0.00029977	Negative	-	-	-	-	-	-
1,55_756,0403m/z	-0.88856	0.00030409	Negative	-	-	-	-	-	-
4,94_313,1187m/z	-1.1345	0.00030485	Negative	-	-	-	-	-	-
0,93_336,8849m/z	-0.99892	0.00030556	Negative	-	-	-	-	-	-
5,42_381,0268m/z	-1.1859	0.0003062	Negative	-	-	-	-	-	-
7,08_502,2915m/z	-1.1316	0.0003089	Positive	HMDB0011487	M+H	C25H44NO7P	-2,57	91,18	LysoPE 20:4
0,70_78,9805m/z	-0.87794	0.00031501	Negative	-	-	-	-	-	-
0,59_832,9639m/z	-1.0587	0.00032939	Negative	-	-	-	-	-	-
6,45_510,2518m/z	-1.1656	0.0003332	Negative	-	-	-	-	-	-
6,52_385,1309m/z	0.96725	0.00033925	Negative	-	-	-	-	-	-
3,98_359,1251m/z	-0.81994	0.00034522	Negative	-	-	-	-	-	-
3,87_459,1489m/z	-0.89396	0.00035983	Negative	-	-	-	-	-	-
0,42_178,9492m/z	-0.73356	0.00036772	Negative	-	-	-	-	-	-
0,47_947,7755m/z	-1.0496	0.0003806	Negative	-	-	-	-	-	-
0,71_534,9440m/z	-0.90346	0.00039538	Negative	-	-	-	-	-	-
3,50_828,0788m/z	-1.3503	0.00040451	Positive	-	-	-	-	-	-
6,53_520,6590m/z	-0.99737	0.00041545	Positive	-	-	-	-	-	-
7,77_548,2948m/z	-0.87769	0.00041733	Negative	-	-	-	-	-	-
0,45_456,8612m/z	0.89758	0.00044678	Negative	-	-	-	-	-	-
3,50_709,9260m/z	-1.314	0.00044877	Positive	-	-	-	-		-
0,65_180,1181m/z	-0.87723	0.00044911	Negative	-	-	-	-	-	-
6,53_521,9864m/z	-1.0625	0.00045102	Positive	-	-	-	-	-	-
6,69_255,2324m/z	-0.85687	0.00046531	Negative	-	-	-	-	-	-
0,45_904,2705m/z	-0.93023	0.00048646	Negative	-	-	-	-	-	-
3,92_241,1049m/z	1.2873	0.00050351	Positive	HMDB0000350	M+Na	C10H18O5	1,12	91,74	3-Hydroxysebacic acid
8,44_377,1410m/z	1.0292	0.00050945	Negative	-	-	-	-	-	-
2,18_238,9287m/z	-0.92397	0.00052853	Positive	-	-	-	-	-	-
7,08_658,3695m/z	-0.77423	0.00053204	Negative	-	-	-	-	-	-
7,11_522,4461m/z	-1.1257	0.00053254	Positive	-	-	-	-	-	-
0,93_314,9042m/z	-0.94668	0.00055062	Negative	-	-	-	-	-	-
9,39_269,2466m/z	0.96767	0.0005535	Positive	-	-	-	-	-	-
0,94_221,8342m/z	-0.9662	0.00055528	Negative	-	-	-	-	-	-
6,50_704,2445m/z	-0.74659	0.00055697	Negative	-	-	-	-	-	-
4,12_358,0377m/z	-0.92709	0.00057139	Negative	-	-	-	-	-	-
3,62_375,1299m/z	1.0758	0.00057909	Negative	HMDB0000244	M-H	C17H20N4O6	-2,93	91,82	Riboflavin
3,89_414,1595m/z	-0.88714	0.00059437	Negative	-	-	-	-	-	-
0,53_873,8077m/z	-0.83445	0.00059664	Negative	-	-	-	-	-	-
7,80_626,3742m/z	-0.78894	0.00060011	Negative	-	-	-	-	-	-
0,68_78,9937m/z	-0.82757	0.00060461	Negative	-	-	-	-	-	-
7,08_598,2843m/z	-0.7665	0.00060461	Negative	-	-	-	-	-	-
6,24_515,0875m/z	0.92326	0.00060739	Negative	-	-	-	-	-	-
6,65_452,2766m/z	-0.86817	0.00061533	Negative	-	-	-	-	-	-
7,08_804,2451m/z	-0.81712	0.00061878	Negative	-	-	-	-	-	-
6,39_288,6328m/z	-0.77944	0.00062449	Positive	-	-	-	-	-	-
5,97_586,3114m/z	-0.89567	0.00063744	Negative	-	-	-	-	-	-
4,30_506,1285m/z	-0.96274	0.00064708	Negative	-	-	-	-	-	-
6,45_524,2772m/z	-1.1119	0.00065162	Negative	-	-	-	-	-	-
8,81_353,1411m/z	0.90783	0.00065911	Negative	-	-	-	-	-	-
6,87_521,3349m/z	-0.75515	0.00065911	Negative	-	-	-	-	-	-
4,42_527,2844m/z	-0.89683	0.00065911	Negative	-	-	-	-	-	-
6,85_480,3088m/z	-1.1143	0.00065952	Negative	-	-	-	-	-	-
6,42_568,3023m/z	-0.88868	0.00065952	Negative	-	-	-	-	-	-
6,69_583,3324m/z	-0.85823	0.00066206	Negative	-	-	-	-	-	-
10,71_605,2354m/z	1.144	0.00070352	Negative	-	-	-	-	-	-
0,68_552,9800m/z	-0.98367	0.00070428	Negative	-	-	-	-	-	-
0,58_520,9918m/z	0.77462	0.00073152	Negative	-	-	-	-	-	-
3,50_828,2463m/z	-1.3058	0.00073358	Positive	-	-	-	-	-	-
7,03_584,3494m/z	-0.81407	0.00073403	Negative	-	-	-	-	-	-
4,10_361,1034m/z	-0.86094	0.00075639	Negative	-	-	-	-	-	-
0,71_512,9610m/z	-1.0105	0.0007743	Negative	-	-	-	-	-	-
8,84_237,2223m/z	1.1339	0.00079843	Positive	HMDB0003229	M+H-H2O	C16H30O2	3,97	97,23	Palmitoleic acid
0,81_532,9055m/z	-0.92689	0.00083409	Negative	-	-	-	-	-	-
0,63_154,9679m/z	0.93949	0.00083619	Positive	-	-	-	-	-	-
0,93_370,7988m/z	-0.78441	0.00089025	Negative	-	-	-	-	-	-
7,10_562,3596m/z	-0.77683	0.00090125	Negative	-	-	-	-	-	-
4,54_613,3575m/z	-0.94896	0.00091333	Negative	-	-	-	-	-	-
6,85_612,2596m/z	-0.82798	0.00091668	Negative	-	-	-	-	-	-
6,85_1073,6848m/z	-0.89271	0.00092125	Negative	-	-	-	-	-	-
0,71_572,8993m/z	-1.0095	0.00094771	Negative	-	-	-	-	-	-
6,48_576,2019m/z	-0.82363	0.00095576	Negative	-	-	-	-	-	-
1,12_195,9317m/z	-0.85346	0.00096498	Positive	-	-	-	-	-	-
4,07_347,1696m/z	-1.0418	0.0009807	Negative	-	-	-	-	-	-
4,01_457,1349m/z	-0.75063	0.0010184	Negative	-	-	-	-	-	-
4,53_255,1135m/z	0.82281	0.001043	Negative	-	-	-	-	-	-
5,51_447,2576m/z	-0.89193	0.001053	Negative	-	-	-	-	-	-
0,48_829,7982m/z	-0.98174	0.0010583	Negative	-	-	-	-	-	-
0,82_601,8507m/z	-0.94213	0.0010885	Negative	-	-	-	-	-	-
6,48_612,2488m/z	-0.76395	0.0011113	Negative	-	-	-	-	-	-
6,98_309,2060m/z	-0.83043	0.0011162	Negative	-	-	-	-	-	-
7,80_568,3613m/z	-1.0982	0.0011171	Negative	-	-	-	-	-	-
7,31_550,3494m/z	-0.77195	0.0011555	Negative	-	-	-	-	-	-
6,53_539,3099m/z	-0.817	0.0011636	Positive	-	-	-	-	-	-
4,70_212,0208m/z	0.83833	0.0011636	Positive	-	-	-	-	-	-
6,53_546,7940m/z	-0.80502	0.0011656	Positive	-	-	-	-	-	-
6,69_540,5593m/z	-0.91897	0.0011708	Negative	-	-	-	-	-	-
0,70_550,9171m/z	-1.0249	0.0011879	Negative	-	-	-	-	-	-
5,99_580,2843m/z	-0.82938	0.0012222	Negative	-	-	-	-	-	-
4,94_509,2731m/z	-0.89206	0.0012948	Negative	-	-	-	-	-	-
6,50_478,2934m/z	-1.1352	0.0013024	Positive	-	-	-	-	-	-
6,37_459,2689m/z	-0.9851	0.0013643	Negative	-	-	-	-	-	-
9,05_408,1573m/z	0.96679	0.0013744	Negative	-	-	-	-	-	-
4,28_357,1075m/z	0.82323	0.001396	Negative	HMDB0033105	M+Cl	C12H22N2O8	1,42	85,80	N2-Galacturonyl-L-lysine
7,06_438,2950m/z	-0.75861	0.0014164	Negative	-	-	-	-	-	-
6,87_480,5257m/z	-0.78978	0.0014324	Negative	-	-	-	-	-	-
7,33_494,3233m/z	-0.78312	0.0014657	Negative	-	-	-	-	-	-
1,09_215,9126m/z	-0.87363	0.0014809	Positive	-	-	-	-	-	-
2,21_210,9336m/z	-0.84453	0.0015169	Positive	-	-	-	-	-	-
6,39_184,0747m/z	-0.75625	0.0015204	Positive	-	-	-	-	-	-
4,36_523,2516m/z	-0.85176	0.0015463	Negative	-	-	-	-	-	-
1,10_210,9337m/z	-0.88896	0.001568	Positive	-	-	-	-	-	-
4,17_433,2056m/z	-1.0336	0.0015831	Negative	-	-	-	-	-	-
0,70_612,9164m/z	-0.96168	0.0016626	Negative	-	-	-	-	-	-
0,91_366,7566m/z	-0.99608	0.0016803	Negative	-	-	-	-	-	-
7,08_774,2550m/z	-0.73103	0.001734	Negative	-	-	-	-	-	-
1,88_750,9468m/z	-0.63492	0.0017637	Negative	-	-	-	-	-	-
4,91_199,8051m/z	-0.87387	0.0018	Negative	-	-	-	-	-	-
6,09_586,4016m/z	-0.83694	0.0018077	Negative	-	-	-	-	-	-
4,33_405,1903m/z	-0.88892	0.001826	Negative	-	-	-	-	-	-
1,22_203,0809m/z	-0.82433	0.0018309	Negative	-	-	-	-	-	-
10,32_291,2687m/z	0.98815	0.0018327	Positive	HMDB0005060	M+H-H2O	C20H36O2	1,49	91,93	Eicosadienoic acid
4,12_361,0427m/z	-0.77658	0.0018693	Negative	-	-	-	-	-	-
4,98_357,1613m/z	0.79253	0.0019134	Negative	-	-	-	-	-	-
7,11_104,1084m/z	-0.91722	0.0019138	Positive	-	-	-	-	-	-
5,27_407,3535m/z	-1.15	0.0019605	Negative	-	-	-	-	-	-
7,21_622,3315m/z	-0.70252	0.0019831	Negative	-	-	-	-	-	-
6,25_459,2709m/z	-1.0968	0.0020038	Negative	-	-	-	-	-	-
4,84_594,3484m/z	-0.77885	0.0020226	Negative	-	-	-	-	-	-
5,97_431,3148m/z	-0.85353	0.0020617	Negative	-	-	-	-	-	-
6,48_587,2672m/z	-0.76971	0.0020675	Negative	-	-	-	-	-	-
6,37_629,3591m/z	-0.70382	0.002069	Negative	-	-	-	-	-	-
4,07_431,1890m/z	-0.8083	0.002069	Negative	-	-	-	-	-	-
0,65_850,9923m/z	-0.84513	0.002069	Negative	-	-	-	-	-	-
3,50_709,7837m/z	-1.1524	0.0020793	Positive	-	-	-	-	-	-
0,48_666,8415m/z	-0.77278	0.0020889	Negative	-	-	-	-	-	-
6,53_520,8620m/z	-1.0105	0.0021237	Positive	-	-	-	-	-	-
0,70_164,9567m/z	-0.88439	0.0021406	Negative	-	-	-	-	-	-
10,80_583,2532m/z	1.143	0.0021406	Negative	-	-	-	-	-	-
5,21_313,1184m/z	-0.67975	0.0021448	Negative	-	-	-	-	-	-
4,77_313,1186m/z	-0.92671	0.0021513	Negative	-	-	-	-	-	-
4,63_407,2786m/z	-1.0737	0.0021531	Negative	-	-	-	-	-	-
3,94_543,2780m/z	0.83946	0.0021611	Negative	-	-	-	-	-	-
1,40_788,9897m/z	-0.78293	0.002178	Positive	-	-	-	-	-	-
0,65_492,9572m/z	-0.86752	0.0021886	Negative	-	-	-	-	-	-
6,50_267,6096m/z	-0.84252	0.0021887	Positive	-	-	-	-	-	-
6,53_104,1084m/z	-0.77182	0.0021943	Positive	-	-	-	-	-	-
0,91_368,7545m/z	-0.94331	0.0022319	Negative	-	-	-	-	-	-
4,13_330,0338m/z	-0.78547	0.0022335	Negative	-	-	-	-	-	-
6,67_688,2587m/z	-0.66267	0.0022705	Negative	-	-	-	-	-	-
8,63_427,1561m/z	0.90345	0.0023209	Negative	-	-	-	-	-	-
7,08_596,3533m/z	-0.79353	0.002328	Negative	-	-	-	-	-	-
0,91_370,7513m/z	-0.95822	0.0024094	Negative	-	-	-	-	-	-
6,53_288,7012m/z	-0.7588	0.0024441	Positive	-	-	-	-	-	-
0,68_582,9279m/z	-0.96505	0.0024508	Negative	-	-	-	-	-	-
6,24_478,3729m/z	-0.68507	0.0024716	Negative	-	-	-	-	-	-
7,80_283,2634m/z	-0.71908	0.0024957	Negative	-	-	-	-	-	-
0,63_788,9740m/z	-0.8016	0.0024957	Negative	-	-	-	-	-	-
6,52_664,2589m/z	-0.66807	0.0025175	Negative	-	-	-	-	-	-
0,68_530,9985m/z	-0.9356	0.002522	Negative	-	-	-	-	-	-
6,09_389,2681m/z	-0.86319	0.0025421	Negative	-	-	-	-	-	-
4,08_477,1016m/z	-1.017	0.0025424	Negative	-	-	-	-	-	-
6,37_581,3162m/z	-0.76551	0.0025489	Negative	-	-	-	-	-	-
7,80_508,3401m/z	-0.92313	0.0025489	Negative	-	-	-	-	-	-
5,79_257,1754m/z	0.98927	0.0027331	Negative	HMDB0000872	M-H	C14H26O4	-1,73	96,01	Tetradecanedioic acid
5,39_663,2278m/z	-0.86489	0.0027331	Negative	-	-	-	-	-	-
7,08_526,4333m/z	-0.68701	0.0027827	Negative	-	-	-	-	-	-
4,20_948,5940m/z	0.9967	0.0027877	Positive	-	-	-	-	-	-
4,35_213,1130m/z	0.80137	0.0027926	Negative	LipidBlast031235	M-H2O-H	C11H20O5	-0,94	94,52	DAG 8:0
0,68_448,9943m/z	-0.88585	0.0027928	Negative	-	-	-	-	-	-
6,50_478,3782m/z	-0.92082	0.0027966	Positive	-	-	-	-	-	-
0,63_526,0956m/z	0.78771	0.0029025	Negative	-	-	-	-	-	-
0,89_428,7097m/z	-0.85983	0.0029348	Negative	-	-	-	-	-	-
6,48_568,2635m/z	-0.7422	0.0030194	Negative	-	-	-	-	-	-
6,11_526,2074m/z	0.80659	0.0030211	Negative	-	-	-	-	-	-
0,71_556,9232m/z	-0.85618	0.0030247	Negative	-	-	-	-	-	-
1,37_730,9805m/z	-0.77224	0.0030341	Positive	-	-	-	-	-	-
6,87_541,8697m/z	-0.74435	0.003035	Negative	-	-	-	-	-	-
4,05_541,3495m/z	0.75177	0.0030467	Negative	-	-	-	-	-	-
4,38_599,2483m/z	-0.79891	0.0030957	Negative	-	-	-	-	-	-
6,87_541,4210m/z	-0.72499	0.0030985	Negative	-	-	-	-	-	-
6,52_733,2501m/z	-0.69334	0.0030985	Negative	-	-	-	-	-	-
0,71_621,9031m/z	-1.0322	0.0031586	Negative	-	-	-	-	-	-
1,30_638,0150m/z	-0.93385	0.0032193	Negative	-	-	-	-	-	-
0,71_485,9315m/z	-0.93045	0.003234	Negative	-	-	-	-	-	-
1,60_984,0753m/z	-0.7334	0.0032876	Negative	-	-	-	-	-	-
1,33_640,0263m/z	-0.91575	0.0033088	Negative	-	-	-	-	-	-
0,56_942,7711m/z	0.94129	0.0033387	Negative	-	-	-	-	-	-
0,66_737,1547m/z	0.91875	0.0033446	Negative	-	-	-	-	-	-
5,17_631,1623m/z	-0.7673	0.0033796	Negative	-	-	-	-	-	-
6,32_487,3255m/z	-0.74371	0.0033796	Negative	-	-	-	-	-	-
5,23_553,3351m/z	-0.97731	0.0034264	Negative	-	-	-	-	-	-
7,11_288,6407m/z	-0.75867	0.0034408	Positive	-	-	-	-	-	-
0,65_243,1232m/z	-0.78641	0.0034788	Negative	-	-	-	-	-	-
6,85_540,3300m/z	-1.0232	0.0034897	Negative	-	-	-	-	-	-
12,81_210,9330m/z	-0.71063	0.0034919	Positive	-	-	-	-	-	-
0,89_250,8370m/z	-0.85666	0.0035005	Negative	-	-	-	-	-	-
6,39_619,2553m/z	-0.74902	0.003566	Positive	-	-	-	-	-	-
4,42_647,2322m/z	-0.74892	0.0037809	Negative	-	-	-	-	-	-
0,91_294,8227m/z	-0.86768	0.0037809	Negative	-	-	-	-	-	-
1,10_197,9020m/z	-0.82502	0.0037844	Positive	-	-	-	-	-	-
6,24_407,1495m/z	0.70577	0.0038131	Negative	-	-	-	-	-	-
1,58_1025,0477m/z	-0.75698	0.003843	Negative	-	-	-	-	-	-
6,83_452,2774m/z	-0.85279	0.003843	Negative	-	-	-	-	-	-
4,51_313,1183m/z	-0.7186	0.0038575	Negative	-	-	-	-	-	-
7,33_622,3312m/z	-0.68119	0.0038635	Negative	-	-	-	-	-	-
1,51_1041,0223m/z	-0.73861	0.0040108	Negative	-	-	-	-	-	-
0,47_378,9182m/z	-0.69674	0.0040108	Negative	-	-	-	-	-	-
4,15_389,1787m/z	-0.80598	0.0040271	Negative	-	-	-	-	-	-
1,10_238,9904m/z	-0.76736	0.0041	Positive	-	-	-	-	-	-
4,74_183,1022m/z	-0.79869	0.004104	Negative	-	-	-	-	-	-
5,27_407,2790m/z	-1.3574	0.0041525	Negative	HMDB0000619	M-H	C24H40O5	-3,21	98,61	Cholic acid
6,53_240,1003m/z	-0.65023	0.0042701	Positive	-	-	-	-	-	-
7,08_594,3419m/z	-0.64914	0.0044148	Negative	-	-	-	-	-	-
3,94_361,1026m/z	-0.67213	0.0044771	Negative	-	-	-	-	-	-
5,48_555,3039m/z	-0.86272	0.004535	Negative	-	-	-	-	-	-
6,24_591,3411m/z	-0.7619	0.0045606	Negative	-	-	-	-	-	-
6,25_526,3125m/z	-0.70882	0.004601	Negative	-	-	-	-	-	-
6,45_631,2747m/z	-0.692	0.0046254	Negative	-	-	-	-	-	-
6,24_478,2919m/z	-0.8111	0.0047066	Negative	-	-	-	-	-	-
0,84_272,1356m/z	-0.89003	0.0047351	Positive	-	-	-	-	-	-
0,71_598,9044m/z	-0.89201	0.0047494	Negative	-	-	-	-	-	-
0,77_522,9684m/z	-0.7487	0.0047694	Negative	-	-	-	-	-	-
1,04_134,8950m/z	-0.92925	0.0047694	Negative	-	-	-	-	-	-
0,47_984,7716m/z	0.88934	0.0047694	Negative	-	-	-	-	-	-
4,17_622,3212m/z	-0.78491	0.0047694	Negative	-	-	-	-	-	-
0,79_217,0301m/z	-0.8252	0.0047904	Negative	-	-	-	-	-	-
4,35_253,1342m/z	0.78003	0.0047975	Negative	-	-	-	-	-	-
0,81_543,8880m/z	-0.92638	0.0048199	Negative	-	-	-	-	-	-
0,77_426,8978m/z	-0.85023	0.0048199	Negative	-	-	-	-	-	-
4,05_641,1878m/z	0.76708	0.0048199	Negative	-	-	-	-	-	-
7,33_464,3131m/z	-0.78912	0.004867	Positive	-	-	-	-	-	-
7,08_480,3949m/z	-0.87026	0.004867	Positive	-	-	-	-	-	-
0,63_296,0669m/z	-0.93743	0.0049077	Positive	-	-	-	-	-	-
0,70_634,9085m/z	-0.94257	0.0049125	Negative	-	-	-	-	-	-
5,99_536,3031m/z	-0.71627	0.0049489	Negative	-	-	-	-	-	-
4,19_962,8213m/z	0.9055	0.0049573	Positive	-	-	-	-	-	-
6,25_437,2892m/z	-1.1304	0.004976	Negative	-	-	-	-	-	-
0,50_530,8669m/z	-0.70884	0.004976	Negative	-	-	-	-	-	-
4,59_597,2333m/z	-0.71904	0.004976	Negative	-	-	-	-	-	-
4,79_417,2107m/z	-0.77312	0.0050039	Negative	-	-	-	-	-	-
1,55_988,1086m/z	-0.78075	0.0050879	Negative	-	-	-	-	-	-
6,41_466,2922m/z	-0.68711	0.0051406	Negative	-	-	-	-	-	-
0,84_412,7374m/z	-0.9144	0.0052021	Negative	-	-	-	-	-	-
4,97_327,6493m/z	-0.79256	0.0052021	Negative	-	-	-	-	-	-
6,67_1035,6580m/z	-0.77669	0.0052668	Negative	-	-	-	-	-	-
5,10_550,3126m/z	-0.74273	0.0052683	Negative	-	-	-	-	-	-
4,77_445,1872m/z	0.70091	0.0052783	Negative	-	-	-	-	-	-
6,09_586,3132m/z	-0.8902	0.0052785	Negative	-	-	-	-	-	-
0,91_308,7996m/z	-0.87182	0.0052906	Negative	-	-	-	-	-	-
0,70_614,9095m/z	-0.98197	0.0054197	Negative	-	-	-	-	-	-
6,41_526,3128m/z	-0.73409	0.005467	Negative	-	-	-	-	-	-
4,40_437,1773m/z	-0.75342	0.0054931	Negative	-	-	-	-	-	-
0,61_784,9661m/z	-0.96003	0.0054973	Negative	-	-	-	-	-	-
4,40_462,2847m/z	-0.87826	0.005499	Negative	-	-	-	-	-	-
0,68_341,0369m/z	-0.8709	0.0055518	Negative	-	-	-	-	-	-
6,53_597,7564m/z	-0.80259	0.005556	Positive	-	-	-	-	-	-
0,59_830,8906m/z	-0.8812	0.0056129	Negative	-	-	-	-	-	-
7,08_526,3493m/z	-0.72709	0.0056411	Negative	-	-	-	-	-	-
6,48_600,2039m/z	-0.69785	0.0056636	Negative	-	-	-	-	-	-
6,85_301,6407m/z	-0.76083	0.005678	Positive	-	-	-	-	-	-
0,65_469,9716m/z	0.72135	0.00568	Positive	-	-	-	-	-	-
0,81_504,8937m/z	-0.86635	0.0057419	Negative	-	-	-	-	-	-
4,84_556,3238m/z	-0.73344	0.0058648	Negative	-	-	-	-	-	-
0,61_184,0743m/z	-0.78846	0.0058776	Positive	-	-	-	-	-	-
6,50_306,2804m/z	-0.75118	0.0058802	Positive	-	-	-	-	-	-
3,98_425,1431m/z	-0.66893	0.005897	Negative	-	-	-	-	-	-
1,33_672,9770m/z	-0.72633	0.0059483	Positive	-	-	-	-	-	-
0,47_1106,7309m/z	0.84997	0.0059532	Negative	-	-	-	-	-	-
7,21_554,3437m/z	-0.76368	0.0060036	Negative	-	-	-	-	-	-
5,63_220,1466m/z	-0.83539	0.0061515	Negative	-	-	-	-	-	-
4,01_449,1225m/z	-0.6753	0.0062041	Negative	-	-	-	-	-	-
1,40_726,9599m/z	-0.6764	0.0062658	Negative	-	-	-	-	-	-
7,11_280,6542m/z	-0.70665	0.0062834	Positive	-	-	-	-	-	-
5,14_185,1180m/z	-0.81505	0.0063205	Negative	HMDB0010724	M-H	C10H18O3	-4,06	98,30	3-Oxodecanoic acid
4,61_287,0226m/z	-0.85242	0.0063205	Negative	-	-	-	-	-	-
4,12_375,1183m/z	-0.70966	0.0063579	Negative	-	-	-	-	-	-
4,19_605,2359m/z	-0.77197	0.0064307	Negative	-	-	-	-	-	-
6,52_594,3386m/z	-0.73738	0.0064602	Negative	-	-	-	-	-	-
6,09_624,3281m/z	-0.71561	0.0065525	Negative	-	-	-	-	-	-
0,82_452,9130m/z	-0.76584	0.0065525	Negative	-	-	-	-	-	-
0,70_702,8973m/z	-1.0132	0.0065525	Negative	-	-	-	-	-	-
7,31_554,3453m/z	-0.73001	0.0065525	Negative	-	-	-	-	-	-
0,93_194,9463m/z	-0.81222	0.006641	Negative	-	-	-	-	-	-
4,13_305,0330m/z	-0.87171	0.0068076	Negative	-	-	-	-	-	-
4,75_646,3182m/z	-0.78686	0.0069078	Negative	-	-	-	-	-	-
4,10_332,1315m/z	0.78623	0.0069164	Negative	-	-	-	-	-	-
1,58_645,0876m/z	-0.68582	0.0069501	Negative	-	-	-	-	-	-
0,68_464,9641m/z	-0.80457	0.006955	Negative	-	-	-	-	-	-
0,77_146,0611m/z	-0.78036	0.0069808	Positive	-	-	-	-	-	-
0,71_244,8961m/z	-0.96149	0.0069969	Negative	-	-	-	-	-	-
4,31_527,2122m/z	-0.74881	0.0070347	Negative	-	-	-	-	-	-
0,53_614,8276m/z	-0.73297	0.007047	Negative	-	-	-	-	-	-
0,81_215,0300m/z	-0.93027	0.0070493	Negative	-	-	-	-	-	-
4,33_329,1745m/z	-0.78091	0.0070644	Negative	-	-	-	-	-	-
0,63_741,0008m/z	-0.71423	0.0070713	Negative	-	-	-	-	-	-
0,66_519,0554m/z	0.65526	0.0070737	Negative	-	-	-	-	-	-
6,53_548,7990m/z	-0.69527	0.0070922	Positive	-	-	-	-	-	-
1,55_225,0856m/z	-0.73939	0.0071972	Negative	-	-	-	-	-	-
8,67_356,1280m/z	0.72323	0.0071979	Negative	-	-	-	-	-	-
0,50_682,8128m/z	-0.7146	0.007273	Negative	-	-	-	-	-	-
6,37_337,2738m/z	-0.78414	0.0073101	Positive	-	-	-	-	-	-
6,53_287,1307m/z	-0.66207	0.0073101	Positive	-	-	-	-	-	-
0,61_768,9937m/z	-0.93395	0.0074185	Negative	-	-	-	-	-	-
0,66_97,0048m/z	-0.81516	0.0075305	Negative	-	-	-	-	-	-
7,80_636,3481m/z	-0.70536	0.0075483	Negative	-	-	-	-	-	-
7,10_524,3343m/z	-0.7533	0.0075857	Negative	-	-	-	-	-	-
6,90_526,2923m/z	-0.71593	0.0076258	Negative	-	-	-	-	-	-
5,12_583,2538m/z	0.90486	0.0076386	Positive	-	-	-	-	-	-
10,06_265,2536m/z	1.0551	0.0077439	Positive	-	-	-	-	-	-
8,67_327,1256m/z	0.79105	0.0079113	Negative	-	-	-	-	-	-
0,61_373,0032m/z	-0.96612	0.0079443	Negative	-	-	-	-	-	-
6,85_541,8188m/z	-0.67	0.0081881	Negative	-	-	-	-	-	-
6,85_690,2565m/z	-0.59533	0.0082798	Negative	-	-	-	-	-	-
0,70_254,9254m/z	-0.9408	0.0083961	Negative	-	-	-	-	-	-
0,81_450,9139m/z	-0.76448	0.008554	Negative	-	-	-	-	-	-
1,33_412,9858m/z	-0.70359	0.0085774	Negative	-	-	-	-	-	-
6,85_540,5590m/z	-0.7397	0.0086806	Negative	-	-	-	-	-	-
6,87_480,3850m/z	-0.68021	0.0088078	Negative	-	-	-	-	-	-
0,58_766,848/m/z	0.69896	0.0088436	Negative	-	-	-	-	-	-
0,79_562,8508m/z	-0.79053	0.0088457	Negative	-	-	-	-	-	-
7,11_289,6408m/z	-0.78809	0.0089373	Positive	-	-	-	-	-	-
4,56_427,1949m/z	-0.6796	0.0090372	Negative	-	-	-	-	-	-
5,99_512,3810m/z	-0.69164	0.0090381	Negative	-	-	-	-	-	-
1,04_136,8921m/z	-0.7938	0.0090505	Negative	-	-	-	-	-	-
6,88_240,1001m/z	-0.65668	0.0091142	Positive	-	-	-	-	-	-
0,48_598,8543m/z	-0.64772	0.009235	Negative	-	-	-	-	-	-
0,61_524,9513m/z	-0.90456	0.0093574	Negative	-	-	-	-	-	-
5,99_550,3235m/z	-0.69557	0.0094737	Negative	-	-	-	-	-	-
0,68_137,0474m/z	0.87872	0.0094846	Positive	-	-	-	-	-	-
0,65_476,9845m/z	-0.79289	0.0095782	Negative	-	-	-	-	-	-
5,84_699,3376m/z	0.73838	0.0095848	Negative	-	-	-	-	-	-
1,55_674,0386m/z	-0.8013	0.0096254	Negative	-	-	-	-	-	-
4,33_228,1601m/z	-0.7839	0.0097806	Negative	-	-	-	-	-	-
0,61_836,9815m/z	-0.87605	0.0098447	Negative	-	-	-	-	-	-
0,50_203,1511m/z	0.69627	0.0099053	Positive	-	-	-	-	-	-
0,73_646,8280m/z	-0.79258	0.0099655	Negative	-	-	-	-	-	-
0,59_828,8620m/z	-0.78512	0.010001	Negative	-	-	-	-	-	-
0,70_516,9505m/z	-0.82945	0.010191	Negative	-	-	-	-	-	-
6,85_578,3570m/z	-0.77758	0.010207	Negative	-	-	-	-	-	-
3,94_3141,1116m/z	0.93997	0.010293	Positive	-	-	-	-	-	-
0,81_530,9044m/z	-0.80588	0.010299	Negative	-	-	-	-	-	-
6,24_452,1335m/z	0.67818	0.010299	Negative	-	-	-	-	-	-
4,1_269,1296m/z	-0.65326	0.010331	Negative	-	-	-	-	-	-
1,30_283,0543m/z	-0.63059	0.010381	Negative	-	-	-	-	-	-
7,80_568,5964m/z	-0.75879	0.010432	Negative	-	-	-	-	-	-
7,96_385,2568m/z	-0.71771	0.010445	Negative	-	-	-	-	-	-
10,06_167,1442m/z	0.77639	0.010496	Positive	-	-	-	-	-	-
0,65_180,0664m/z	-0.76952	0.010607	Negative	-	-	-	-	-	-
7,08_741,3302m/z	-0.59035	0.010789	Negative	-	-	-	-	-	-
6,69_285,2065m/z	0.79839	0.01084	Negative	HMDB0000672	M-H	C16H30O4	-2,38	93,63	Hexadecanedioic acid
6,85_1035,6612m/z	-0.81419	0.010946	Negative	-	-	-	-	-	-
0,73_537,9057m/z	-0.79713	0.010948	Negative	-	-	-	-	-	-
0,86_527,0737m/z	0.82854	0.010948	Negative	-	-	-	-	-	-
0,58_900,7856m/z	0.83503	0.011115	Negative	-	-	-	-	-	-
7,22_365,2291m/z	0.71934	0.01119	Negative	HMDB0251881	M+FA-H	C20H32O3	-4,35	93,99	Epoxyeicosatrienoic acid
0,42_981,2467m/z	-0.81471	0.011429	Negative	-	-	-	-	-	-
6,98_331,1877m/z	-0.65564	0.011656	Negative	-	-	-	-	-	-
6,24_606,2992m/z	-0.61734	0.011722	Negative	-	-	-	-	-	-
6,52_588,5697m/z	-0.75405	0.011843	Negative	-	-	-	-	-	-
7,33_626,2747m/z	-0.61959	0.012024	Negative	-	-	-	-	-	-
8,46_279,2324m/z	1.0189	0.012028	Positive	-	-	-	-	-	-
0,66_676,9770m/z	-0.7354	0.012051	Negative	-	-	-	-	-	-
6,37_391,2841m/z	-1.0395	0.012085	Negative	-	-	-	-	-	-
5,09_454,2867m/z	-0.7801	0.012105	Negative	-	-	-	-	-	-
0,53_813,8085m/z	-0.74407	0.012257	Negative	-	-	-	-	-	-
6,24_407,2186m/z	-0.58422	0.01231	Negative	-	-	-	-	-	-
7,96_407,2388m/z	-0.6034	0.012378	Negative	-	-	-	-	-	-
0,73_469,9382m/z	-0.72441	0.012427	Negative	-	-	-	-	-	-
6,25_437,3661m/z	-0.84411	0.012431	Negative	-	-	-	-	-	-
1,49_680,0467m/z	-0.66526	0.012455	Negative	-	-	-	-	-	-
5,99_452,2768m/z	-0.76767	0.012478	Negative	-	-	-	-	-	-
6,29_595,3813m/z	0.69502	0.012478	Negative	-	-	-	-	-	-
6,45_594,2781m/z	-0.6158	0.012594	Negative	-	-	-	-	-	-
0,47_295,0185m/z	-0.61471	0.012599	Negative	-	-	-	-	-	-
0,61_307,0311m/z	-0.68951	0.012838	Negative	-	-	-	-	-	-
6,52_337,2740m/z	-0.72438	0.012869	Positive	-	-	-	-	-	-
6,53_558,2948m/z	-0.67632	0.01297	Positive	-	-	-	-	-	-
0,66_692,9452m/z	-0.69547	0.013003	Negative	-	-	-	-	-	-
0,45_275,0555m/z	0.66347	0.013127	Negative	-	-	-	-	-	-
4,08_96,9246m/z	-0.71131	0.013272	Negative	-	-	-	-	-	-
1,35_293,1520m/z	-0.69912	0.013345	Negative	-	-	-	-	-	-
6,85_546,3554m/z	-0.96515	0.013373	Positive	-	-	-	-	-	-
4,19_963,0450m/z	0.83915	0.013373	Positive	-	-	-	-	-	-
4,05_609,2502m/z	0.65026	0.013485	Negative	-	-	-	-	-	-
1,49_1010,0888m/z	-0.70531	0.013495	Negative	-	-	-	-	-	-
0,43_973,2566m/z	-0.70718	0.014048	Negative	-	-	-	-	-	-
6,87_541,9309m/z	-0.61919	0.014148	Negative	-	-	-	-	-	-
6,52_502,2950m/z	-0.89174	0.014167	Positive	-	-	-	-	-	-
6,24_590,2787m/z	-0.6193	0.014222	Negative	-	-	-	-	-	-
0,86_549,0657m/z	0.69725	0.014467	Negative	-	-	-	-	-	-
4,20_269,1293m/z	-0.64184	0.014482	Negative	-	-	-	-	-	-
6,45_624,2020m/z	-0.60055	0.014487	Negative	-	-	-	-	-	-
4,43_512,2506m/z	-0.67925	0.014559	Negative	-	-	-	-	-	-
1,30_549,0781m/z	-0.6041	0.014679	Negative	-	-	-	-	-	-
6,53_615,2620m/z	-0.68121	0.014711	Positive	-	-	-	-	-	-
5,97_424,2446m/z	-0.69025	0.014729	Negative	-	-	-	-	-	-
7,80_482,3243m/z	-0.85964	0.014877	Positive	-	-	-	-	-	-
1,58_629,1161m/z	-0.67973	0.01493	Negative	-	-	-	-	-	-
5,99_512,2984m/z	-0.81933	0.014951	Negative	-	-	-	-	-	-
0,84_437,9310m/z	-0.65626	0.014957	Negative	-	-	-	-	-	-
4,19_962,5978m/z	0.85342	0.015088	Positive	-	-	-	-	-	-
5,48_369,1729m/z	-0.73403	0.015089	Negative	-	-	-	-	-	-
3,94_339,0949m/z	-0.66626	0.015172	Negative	-	-	-	-	-	-
0,65_829,0112m/z	-0.78566	0.015344	Negative	-	-	-	-	-	-
1,56_621,1271m/z	-0.82738	0.015504	Negative	-	-	-	-	-	-
5,09_321,1689m/z	-0.6312	0.015552	Negative	-	-	-	-	-	-
0,66_286,9801m/z	-0.89667	0.015583	Negative	-	-	-	-	-	-
0,58_159,0784m/z	-0.78538	0.015741	Positive	-	-	-	-	-	-
5,50_645,2186m/z	-0.70604	0.015897	Negative	-	-	-	-	-	-
4,15_462,1754m/z	0.78441	0.015978	Negative	-	-	-	-	-	-
0,65_165,0406m/z	-0.7909	0.016236	Negative	HMDB0002649	M+FA-H	C4H8O4	1,39	97,94	Erythrose
4,84_496,3019m/z	-0.59916	0.016323	Negative	-	-	-	-	-	-
7,22_494,3224m/z	-0.60529	0.016323	Negative	-	-	-	-	-	-
0,68_433,0212m/z	-0.80321	0.016323	Negative	-	-	-	-	-	-
6,04_241,1747m/z	0.87601	0.016374	Positive	-	-	-	-	-	-
0,59_904,8449m/z	-0.79252	0.016452	Negative	-	-	-	-	-	-
0,86_505,0909m/z	0.92058	0.016571	Negative	-	-	-	-	-	-
0,75_258,0605m/z	-0.77314	0.016571	Negative	-	-	-	-	-	-
8,31_303,2323m/z	0.79501	0.016571	Positive	-	-	-	-	-	-
7,08_339,2896m/z	-0.78	0.016571	Positive	-	-	-	-	-	-
1,09_355,8565m/z	-0.66508	0.0168	Positive	-	-	-	-	-	-
5,63_361,1615m/z	-0.66261	0.016829	Negative	-	-	-	-	-	-
0,66_503,0745m/z	0.55851	0.017113	Negative	-	-	-	-	-	-
0,81_490,9154m/z	-0.76515	0.017273	Negative	-	-	-	-	-	-
3,96_449,1992m/z	-0.67562	0.017461	Negative	-	-	-	-	-	-
5,23_484,2658m/z	-0.72807	0.017466	Negative	-	-	-	-	-	-
7,11_522,3561m/z	-1.0071	0.017505	Positive	-	-	-	-	-	-
4,75_624,4293m/z	-0.68408	0.01752	Negative	-	-	-	-	-	-
0,66_339,0315m/z	-0.73329	0.017547	Negative	-	-	-	-	-	-
0,66_308,9796m/z	0.67051	0.017642	Positive	-	-	-	-	-	-
0,66_774,9631m/z	-0.68963	0.017644	Negative	-	-	-	-	-	-
5,39_503,3198m/z	-0.60924	0.017707	Negative	-	-	-	-	-	-
0,66_707,9578m/z	-0.66273	0.017733	Negative	-	-	-	-	-	-
0,68_650,9534m/z	-0.74271	0.017749	Negative	-	-	-	-	-	-
0,53_462,8791m/z	-0.6299	0.017788	Negative	-	-	-	-	-	-
0,66_467,0503m/z	0.63319	0.017833	Negative	-	-	-	-	-	-
0,63_772,9858m/z	-0.59119	0.017993	Negative	-	-	-	-	-	-
4,07_537,2394m/z	0.68043	0.017993	Negative	-	-	-	-	-	-
5,93_605,2354m/z	-0.92093	0.01821	Negative	-	-	-	-	-	-
0,77_577,0684m/z	0.63044	0.018331	Negative	-	-	-	-	-	-
7,61_437,2652m/z	-0.56333	0.018331	Negative	-	-	-	-	-	-
6,46_432,3105m/z	0.78883	0.018428	Negative	-	-	-	-	-	-
0,91_354,7785m/z	-0.75339	0.01844	Negative	-	-	-	-	-	-
8,77_540,2612m/z	0.60745	0.018711	Negative	-	-	-	-	-	-
4,08_539,2491m/z	0.84937	0.018848	Negative	-	-	-	-	-	-
6,39_483,2512m/z	-0.69408	0.018851	Positive	-	-	-	-	-	-
6,53_526,3281m/z	-0.76656	0.018851	Positive	-	-	-	-	-	-
0,84_403,9496m/z	-0.69011	0.01895	Negative	-	-	-	-	-	-
0,82_521,8605m/z	-0.74077	0.019033	Negative	-	-	-	-	-	-
5,17_631,2396m/z	-0.771	0.019194	Negative	-	-	-	-	-	-
7,33_548,4613m/z	-0.65704	0.019203	Positive	-	-	-	-	-	-
0,59_868,9445m/z	-0.78009	0.019223	Negative	-	-	-	-	-	-
1,28_227,0433m/z	-0.5734	0.019223	Negative	-	-	-	-	-	-
0,47_559,0187m/z	0.82049	0.019261	Positive	-	-	-	-	-	-
4,81_611,3368m/z	-0.62994	0.019408	Negative	-	-	-	-	-	-
5,17_631,3303m/z	-0.62403	0.019467	Negative	-	-	-	-	-	-
0,63_167,9757m/z	0.58741	0.019474	Positive	-	-	-	-	-	-
0,53_949,7798m/z	-0.74338	0.019543	Negative	-	-	-	-	-	-
0,50_750,8031m/z	-0.63332	0.019664	Negative	-	-	-	-	-	-
4,31_363,2171m/z	-0.92268	0.019807	Positive	-	-	-	-	-	-
6,25_466,2914m/z	-0.57781	0.019884	Negative	-	-	-	-	-	-
3,94_273,1243m/z	0.70644	0.020068	Negative	-	-	-	-	-	-
1,33_585,1016m/z	-0.67116	0.020068	Negative	-	-	-	-	-	-
5,37_514,2821m/z	-0.8911	0.02014	Negative	-	-	-	-	-	-
6,85_542,0412m/z	-0.59811	0.02014	Negative	-	-	-	-	-	-
4,00_385,1480m/z	-0.58696	0.02028	Negative	-	-	-	-	-	-
0,82_523,8926m/z	-0.713	0.02028	Negative	-	-	-	-	-	-
5,23_629,2221m/z	-0.71123	0.02028	Negative	-	-	-	-	-	-
6,53_829,3155m/z	-0.62811	0.020328	Positive	-	-	-	-	-	-
0,70_508,9272m/z	-0.6553	0.020344	Negative	-	-	-	-	-	-
0,91_352,7809m/z	-0.81581	0.020348	Negative	-	-	-	-	-	-
7,24_471,2400m/z	-0.83626	0.020348	Negative	-	-	-	-	-	-
0,61_964,9520m/z	-0.74901	0.020539	Negative	-	-	-	-	-	-
1,32_611,0541m/z	-0.5743	0.020563	Negative	-	-	-	-	-	-
6,53_806,4542m/z	-0.73561	0.020569	Positive	-	-	-	-	-	-
6,36_478,3796m/z	-0.66386	0.020577	Positive	-	-	-	-	-	-
0,86_387,0513m/z	0.65037	0.020979	Negative	-	-	-	-	-	-
5,81_496,2707m/z	-0.7055	0.021079	Negative	-	-	-	-	-	-
1,58_292,4012m/z	-0.79764	0.02116	Negative	-	-	-	-	-	-
4,93_443,2303m/z	-0.54124	0.021246	Negative	-	-	-	-	-	-
1,51_1047,0292m/z	-0.61143	0.021465	Negative	-	-	-	-	-	-
0,81_395,0016m/z	-0.65165	0.02177	Negative	-	-	-	-	-	-
6,07_528,3471m/z	-0.71991	0.02186	Negative	-	-	-	-	-	-
5,90_397,2212m/z	-0.68715	0.022064	Negative	-	-	-	-	-	-
0,91_296,8195m/z	-0.70453	0.022114	Negative	-	-	-	-	-	-
0,81_185,9938m/z	-0.8099	0.022148	Negative	-	-	-	-	-	-
6,14_673,3195m/z	-0.5754	0.022209	Negative	-	-	-	-	-	-
0,48_1075,2546m/z	-0.81641	0.022285	Negative	-	-	-	-	-	-
0,63_720,5452m/z	-0.75404	0.022475	Negative	-	-	-	-	-	-
0,48_734,8286m/z	-0.61567	0.022511	Negative	-	-	-	-	-	-
7,61_569,3635m/z	-0.64895	0.022553	Negative	-	-	-	-	-	-
0,58_113,0277m/z	0.52475	0.022553	Negative	-	-	-	-	-	-
6,16_567,2802m/z	-0.71518	0.02261	Negative	-	-	-	-	-	-
0,45_776,3087m/z	-0.68885	0.022758	Negative	-	-	-	-	-	-
0,63_653,0464m/z	0.60019	0.022813	Negative	-	-	-	-	-	-
0,66_700,9653m/z	-0.6414	0.022831	Negative	-	-	-	-	-	-
5,28_445,2488m/z	-0.63032	0.023008	Negative	-	-	-	-	-	-
0,70_800,0019m/z	-0.68187	0.02305	Negative	-	-	-	-	-	-
8,46_243,2114m/z	0.77995	0.023159	Positive	-	-	-	-	-	-
0,47_242,9441m/z	-0.55607	0.023162	Negative	-	-	-	-	-	-
1,49_356,9916m/z	-0.56372	0.023543	Negative	-	-	-	-	-	-
0,75_368,9391m/z	-0.65807	0.023553	Negative	-	-	-	-	-	-
0,77_89,0241m/z	-0.81497	0.023594	Negative	-	-	-	-	-	-
5,17_653,2203m/z	-0.64634	0.023624	Negative	-	-	-	-	-	-
0,50_1052,2598m/z	0.81276	0.023647	Negative	-	-	-	-	-	-
1,55_957,1780m/z	-0.64527	0.023736	Negative	-	-	-	-	-	-
1,58_293,2644m/z	-0.74723	0.023962	Negative	-	-	-	-	-	-
4,68_464,3796m/z	-0.77678	0.023988	Negative	-	-	-	-	-	-
0,48_1178,7133m/z	-0.70465	0.024047	Negative	-	-	-	-	-	-
0,53_915,7894m/z	-0.64995	0.024171	Negative	-	-	-	-	-	-
9,07_221,2271m/z	0.7648	0.024334	Positive	-	-	-	-	-	-
6,24_558,0853m/z	0.59254	0.024488	Negative	-	-	-	-	-	-
4,68_532,2869m/z	-0.7852	0.024815	Negative	-	-	-	-	-	-
0,61_366,9897m/z	-0.68292	0.02488	Negative	-	-	-	-	-	-
0,63_651,0467m/z	-0.59219	0.025071	Negative	-	-	-	-	-	-
6,52_684,3290m/z	-0.56884	0.025328	Negative	-	-	-	-	-	-
4,30_412,2068m/z	-0.61985	0.025563	Negative	-	-	-	-	-	-
0,53_530,9519m/z	-0.70851	0.025564	Negative	-	-	-	-	-	-
0,63_720,0254m/z	-0.62051	0.025942	Negative	-	-	-	-	-	-
0,47_310,9311m/z	-0.56336	0.026179	Negative	-	-	-	-	-	-
10,02_449,1844m/z	0.65388	0.026308	Negative	-	-	-	-	-	-
5,50_663,3556m/z	-0.61967	0.026308	Negative	-	-	-	-	-	-
10,06_265,3186m/z	0.78097	0.027088	Positive	-	-	-	-	-	-
0,56_995,2723m/z	0.82688	0.027236	Negative	-	-	-	-	-	-
0,86_587,0115m/z	0.69641	0.027376	Negative	-	-	-	-	-	-
4,89_553,9889m/z	-0.54563	0.02741	Negative	-	-	-	-	-	-
0,91_292,8256m/z	-0.63948	0.027553	Negative	-	-	-	-	-	-
0,63_151,0196m/z	0.60651	0.027704	Positive	-	-	-	-	-	-
7,11_522,5820m/z	-0.79592	0.027726	Positive	-	-	-	-	-	-
5,90_564,3637m/z	-0.63648	0.027856	Negative	-	-	-	-	-	-
4,79_407,2785m/z	-0.74251	0.027919	Negative	-	-	-	-	-	-
0,77_482,9046m/z	-0.84838	0.028267	Negative	-	-	-	-	-	-
0,58_834,8331m/z	0.6246	0.028285	Negative	-	-	-	-	-	-
4,59_441,1732m/z	-0.58208	0.028446	Negative	-	-	-	-	-	-
6,53_772,2378m/z	-0.51032	0.028491	Negative	-	-	-	-	-	-
9,05_447,1689m/z	0.64194	0.028491	Negative	-	-	-	-	-	-
0,61_351,0910m/z	-0.66559	0.028547	Negative	-	-	-	-	-	-
0,63_460,0562m/z	-0.54263	0.028572	Negative	-	-	-	-	-	-
0,77_356,9083m/z	-0.63312	0.028572	Negative	-	-	-	-	-	-
4,79_521,3293m/z	-0.58375	0.02861	Negative	-	-	-	-	-	-
0,65_1024,9935m/z	0.55296	0.028883	Negative	-	-	-	-	-	-
0,79_424,9466m/z	-0.70653	0.028902	Negative	-	-	-	-	-	-
0,61_440,9902m/z	-0.78231	0.029044	Negative	-	-	-	-	-	-
0,53_855,7946m/z	0.66328	0.029045	Negative	-	-	-	-	-	-
5,67_369,1732m/z	0.75036	0.029588	Negative	-	-	-	-	-	-
0,61_608,9128m/z	-0.70923	0.030013	Negative	-	-	-	-	-	-
1,58_608,0854m/z	-0.55384	0.030044	Negative	-	-	-	-	-	-
5,44_605,3286m/z	-0.58254	0.030044	Negative	-	-	-	-	-	-
0,61_576,9652m/z	-0.76598	0.030192	Negative	-	-	-	-	-	-
4,79_514,2870m/z	-0.73389	0.030208	Negative	-	-	-	-	-	-
4,20_331,1290m/z	-0.62411	0.030493	Negative	-	-	-	-	-	-
1,58_293,4702m/z	-0.71555	0.030744	Negative	-	-	-	-	-	-
5,53_187,1336m/z	-0.66156	0.030802	Negative	-	-	-	-	-	-
4,47_537,3242m/z	-0.59262	0.031651	Negative	-	-	-	-	-	-
1,45_563,1209m/z	-0.65375	0.031651	Negative	-	-	-	-	-	-
5,02_621,2306m/z	-0.58974	0.031713	Negative	-	-	-	-	-	-
0,47_226,9664m/z	-0.56924	0.031817	Negative	-	-	-	-	-	-
4,68_579,2761m/z	-0.59021	0.031817	Negative	-	-	-	-	-	-
0,61_753,0208m/z	-0.71092	0.032104	Negative	-	-	-	-	-	-
4,89_474,0015m/z	-0.55492	0.032194	Negative	-	-	-	-	-	-
1,33_724,9702m/z	-0.51231	0.032297	Negative	-	-	-	-	-	-
4,07_431,2267m/z	-0.59549	0.032297	Negative	-	-	-	-	-	-
1,60_247,1313m/z	-0.57728	0.0323	Negative	-	-	-	-	-	-
5,12_565,2989m/z	-0.59997	0.03239	Negative	-	-	-	-	-	-
0,61_508,9778m/z	-0.76881	0.03239	Negative	-	-	-	-	-	-
4,65_716,2613m/z	-0.58978	0.03239	Negative	-	-	-	-	-	-
0,70_113,0360m/z	0.63287	0.032692	Positive	-	-	-	-	-	-
9,07_263,3021m/z	0.80844	0.032692	Positive	-	-	-	-	-	-
0,61_747,0092m/z	-0.67293	0.03281	Negative	-	-	-	-	-	-
0,61_388,9764m/z	-0.75249	0.032896	Negative	-	-	-	-	-	-
1,55_941,2064m/z	-0.60177	0.03294	Negative	-	-	-	-	-	-
1,60_273,1126m/z	-0.56698	0.032978	Negative	-	-	-	-	-	-
6,53_346,0923m/z	-0.59652	0.033049	Positive	-	-	-	-	-	-
0,68_912,9513m/z	-0.67395	0.033383	Negative	-	-	-	-	-	-
0,86_608,9930m/z	0.58394	0.033425	Negative	-	-	-	-	-	-
1,58_291,1643m/z	-0.79855	0.0335	Negative	-	-	-	-	-	-
0,56_706,8476m/z	0.5734	0.033619	Negative	-	-	-	-	-	-
7,80_640,2898m/z	-0.55455	0.033619	Negative	-	-	-	-	-	-
0,91_108,9019m/z	-0.65685	0.033696	Negative	-	-	-	-	-	-
4,66_446,2894m/z	-0.68637	0.033922	Negative	-	-	-	-	-	-
0,50_1064,7736m/z	-0.61868	0.033922	Negative	-	-	-	-	-	-
1,56_605,1555m/z	-0.82484	0.034004	Negative	-	-	-	-	-	-
6,39_542,4122m/z	-0.61788	0.034011	Positive	-	-	-	-	-	-
6,37_391,358m/z	-0.68683	0.034026	Negative	-	-	-	-	-	-
1,56_418,9620m/z	-0.55246	0.034026	Negative	-	-	-	-	-	-
0,61_592,9389m/z	-0.7091	0.034189	Negative	-	-	-	-	-	-
0,48_1090,7379m/z	0.67628	0.034294	Negative	-	-	-	-	-	-
0,82_461,9075m/z	-0.6679	0.034586	Negative	-	-	-	-	-	-
1,32_527,097m/z	-0.53809	0.034646	Negative	-	-	-	-	-	-
4,10_583,3099m/z	-0.70635	0.035895	Negative	-	-	-	-	-	-
9,05_379,1568m/z	0.71206	0.03604	Negative	-	-	-	-	-	-
4,63_589,2952m/z	-0.56496	0.0362	Negative	-	-	-	-	-	-
1,44_178,0098m/z	-0.65378	0.036214	Positive	-	-	-	-	-	-
6,39_240,0999m/z	-0.54596	0.036274	Positive	-	-	-	-	-	-
0,77_342,1184m/z	-0.63791	0.036474	Negative	-	-	-	-	-	-
1,58_293,3464m/z	-0.65671	0.036482	Negative	-	-	-	-	-	-
0,65_1002,9949m/z	-0.62976	0.036672	Negative	-	-	-	-	-	-
0,61_762,9807m/z	-0.65753	0.036853	Negative	-	-	-	-	-	-
3,73_371,0969m/z	-0.58781	0.036868	Negative	-	-	-	-	-	-
0,63_671,1944m/z	0.68141	0.037108	Negative	-	-	-	-	-	-
4,66_479,1876m/z	0.68726	0.037194	Positive	-	-	-	-	-	-
6,67_575,3549m/z	-0.54177	0.037448	Negative	-	-	-	-	-	-
0,68_281,0355m/z	-0.59509	0.037466	Negative	-	-	-	-	-	-
1,37_291,1467m/z	-0.68573	0.037466	Negative	-	-	-	-	-	-
6,04_426,2626m/z	-0.70877	0.037612	Negative	-	-	-	-	-	-
0,61_456,9636m/z	-0.72512	0.037669	Negative	-	-	-	-	-	-
2,23_328,1504m/z	-0.43316	0.037865	Negative	-	-	-	-	-	-
0,58_1054,7683m/z	0.65686	0.038139	Negative	-	-	-	-	-	-
4,63_665,2406m/z	-0.56473	0.038186	Negative	-	-	-	-	-	-
4,08_96,9994m/z	-0.59965	0.038186	Negative	-	-	-	-	-	-
4,87_465,2479m/z	-0.6611	0.038224	Negative	-	-	-	-	-	-
0,48_797,8133m/z	-0.52637	0.038263	Negative	-	-	-	-	-	-
6,88_748,2409m/z	-0.45905	0.038263	Negative	-	-	-	-	-	-
0,61_425,0164m/z	-0.74257	0.038712	Negative	-	-	-	-	-	-
1,22_322,0337m/z	-0.57545	0.03888	Negative	-	-	-	-	-	-
0,42_662,8309m/z	-0.53009	0.038881	Negative	-	-	-	-	-	-
0,77_412,9210m/z	-0.63123	0.039174	Negative	-	-	-	-	-	-
5,63_448,1530m/z	-0.5834	0.039359	Negative	-	-	-	-	-	-
6,39_520,5087m/z	-0.59496	0.039478	Positive	-	-	-	-	-	-
4,77_729,2688m/z	-0.50253	0.039496	Negative	-	-	-	-	-	-
0,61_956,9804m/z	-0.58664	0.039727	Negative	-	-	-	-	-	-
5,02_599,2478m/z	-0.57675	0.039727	Negative	-	-	-	-	-	-
6,53_560,7977m/z	-0.65899	0.039859	Positive	-	-	-	-	-	-
0,53_766,7724m/z	-0.59372	0.04001	Negative	-	-	-	-	-	-
0,61_589,0153m/z	-0.63541	0.040271	Negative	-	-	-	-	-	-
0,75_460,9382m/z	-0.75737	0.040271	Negative	-	-	-	-	-	-
0,77_232,0283m/z	-0.65521	0.040294	Negative	-	-	-	-	-	-
4,68_464,3006m/z	-0.91175	0.040294	Negative	-	-	-	-	-	-
7,61_606,3861m/z	-0.56947	0.040294	Negative	-	-	-	-	-	-
6,85_546,4455m/z	-0.73258	0.041447	Positive	-	-	-	-	-	-
0,61_349,0232m/z	0.71233	0.04165	Negative	-	-	-	-	-	-
0,77_542,9501m/z	-0.62541	0.041669	Negative	-	-	-	-	-	-
1,58_291,2528m/z	-0.78389	0.042187	Negative	-	-	-	-	-	-
1,44_355,0122m/z	-0.62301	0.042349	Positive	-	-	-	-	-	-
3,82_264,0899m/z	-0.52158	0.042509	Negative	-	-	-	-	-	-
5,78_424,3426m/z	-0.63187	0.042537	Positive	-	-	-	-	-	-
6,07_498,2608m/z	-0.61905	0.042792	Negative	-	-	-	-	-	-
1,51_994,1168m/z	-0.56759	0.042792	Negative	-	-	-	-	-	-
0,93_295,0287m/z	-0.56712	0.042852	Negative	-	-	-	-	-	-
6,24_435,2225m/z	-0.58052	0.042941	Negative	-	-	-	-	-	-
5,00_611,3408m/z	-0.58622	0.042942	Negative	-	-	-	-	-	-
0,59_768,8707m/z	-0.6146	0.042996	Negative	-	-	-	-	-	-
5,67_369,2448m/z	0.54934	0.043142	Negative	-	-	-	-	-	-
5,17_603,2206m/z	0.57461	0.043142	Negative	-	-	-	-	-	-
5,33_533,3057m/z	-0.61595	0.04327	Negative	-	-	-	-	-	-
6,07_550,2432m/z	-0.63837	0.04327	Negative	-	-	-	-	-	-
0,58_249,1187m/z	0.52204	0.04351	Negative	-	-	-	-	-	-
0,61_745,0131m/z	-0.68928	0.043615	Negative	-	-	-	-	-	-
0,48_990,7984m/z	-0.73886	0.043684	Negative	-	-	-	-	-	-
3,69_399,1588m/z	-0.60114	0.043818	Negative	-	-	-	-	-	-
0,91_110,8992m/z	-0.60301	0.043872	Negative	-	-	-	-	-	-
0,54_1188,7174m/z	0.76157	0.043908	Negative	-	-	-	-	-	-
4,00_361,1402m/z	0.74107	0.043963	Positive	HMDB0006045	M+H	C18H20N2O6	2,32	96,93	Dityrosine
0,47_446,9054m/z	-0.46578	0.044231	Negative	-	-	-	-	-	-
0,63_1089,0591m/z	0.61926	0.044404	Negative	-	-	-	-	-	-
5,35_623,3369m/z	-0.60914	0.044412	Negative	-	-	-	-	-	-
1,56_415,9623m/z	-0.55599	0.044604	Negative	-	-	-	-	-	-
7,33_548,3704m/z	-0.68046	0.044944	Positive	-	-	-	-	-	-
0,66_167,1233m/z	-0.50426	0.045811	Negative	-	-	-	-	-	-
6,24_474,1565m/z	0.577	0.045815	Negative	-	-	-	-	-	-
0,77_89,0614m/z	-0.6074	0.045896	Negative	-	-	-	-	-	-
0,59_728,9143m/z	-0.7295	0.04618	Negative	-	-	-	-	-	-
7,80_592,3716m/z	-0.47271	0.04618	Negative	-	-	-	-	-	-
5,99_371,1883m/z	0.63782	0.046234	Negative	-	-	-	-	-	-
5,39_685,2080m/z	-0.55092	0.046302	Negative	-	-	-	-	-	-
3,92_640,3310m/z	-0.58651	0.046302	Negative	-	-	-	-	-	-
7,57_437,3247m/z	-0.51212	0.046379	Negative	-	-	-	-	-	-
5,84_437,2887m/z	-0.62059	0.046458	Negative	-	-	-	-	-	-
9,07_281,3161m/z	0.69649	0.046517	Positive	-	-	-	-	-	-
5,53_364,2240m/z	-0.50152	0.047036	Negative	-	-	-	-	-	-
1,55_349,0857m/z	-0.51142	0.047239	Negative	-	-	-	-	-	-
6,39_558,2936m/z	-0.61093	0.047413	Positive	-	-	-	-	-	-
0,61_676,9008m/z	-0.68653	0.047422	Negative	-	-	-	-	-	-
1,49_651,0873m/z	-0.53957	0.047503	Negative	-	-	-	-	-	-
0,42_174,9564m/z	-0.51471	0.047547	Negative	-	-	-	-	-	-
8,08_508,3688m/z	-0.59135	0.047852	Positive	-	-	-	-	-	-
5,12_647,3369m/z	-0.5415	0.047895	Negative	-	-	-	-	-	-
4,70_624,3371m/z	-0.70782	0.047895	Negative	-	-	-	-	-	-
3,16_312,0294m/z	-0.54412	0.048097	Negative	-	-	-	-	-	-
6,24_538,3138m/z	-0.63595	0.048097	Negative	-	-	-	-	-	-
1,56_658,0668m/z	-0.70361	0.048106	Negative	-	-	-	-	-	-
6,53_557,7844m/z	-0.59081	0.048466	Positive	-	-	-	-	-	-
4,91_826,0498m/z	0.5789	0.048596	Negative	-	-	-	-	-	-
0,71_396,9979m/z	-0.57037	0.049414	Negative	-	-	-	-	-	-
4,01_269,1498m/z	-0.56386	0.04969	Negative	-	-	-	-	-	-
0,61_540,9264m/z	-0.64598	0.04969	Negative	-	-	-	-	-	-
0,65_764,9850m/z	-0.49056	0.049729	Negative	-	-	-	-	-	-
6,39_609,2311m/z	-0.61006	0.049748	Positive	-	-	-	-	-	-

## Sheet: Table S5
Table S5. Pathway enrichment results
Pathway Name (Code)	p-value by FDR	Odds Ratio	Match/Total	Compunds Matched
Transport of vitamins, nucleosides, and related molecules (R-HSA-425397)	0.000149712	0.0189834	4/65	Guanosine;Glycocholic acid;Cholic acid;Linoleic acid
Transport of vitamins, nucleosides, and related molecules (WP1937)	0.000149712	0.014438	4/65	Guanosine;Glycocholic acid;Cholic acid;Linoleic acid
Digestion of dietary lipid (R-HSA-192456)	0.000149712	0.00616858	3/17	Glycocholic acid;Vitamin A;Cholic acid
Digestion (WP4104)	0.000494537	0.0127157	3/41	Glycocholic acid;Vitamin A;Cholic acid
Omega-3 / omega-6 fatty acid synthesis (WP4723)	0.000494537	0.0120212	3/39	Linoleic acid;Adrenic acid;Eicosadienoic acid
Digestion and absorption (R-HSA-8963743)	0.00112155	0.0188751	3/46	Glycocholic acid;Vitamin A;Cholic acid
Digestion (R-HSA-8935690)	0.00112155	0.0179788	3/44	Glycocholic acid;Vitamin A;Cholic acid
Pluripotent stem cell differentiation pathway (WP2848)	0.002198	0.00582925	2/13	Ascorbic acid;Vitamin A
Transport of organic anions (R-HSA-879518)	0.00515055	0.00973747	2/16	Glycocholic acid;Cholic acid
Incretin synthesis, secretion, and inactivation (WP2728)	0.00517487	0.0105787	2/22	Adrenic acid;Palmitoleic acid
Signaling by VEGF (WP1919)	0.00522017	0.013745	2/28	Sphingosine 1-phosphate;Flavin mononucleotide
Signaling by Retinoic Acid (WP4421)	0.00522017	0.013745	2/28	Palmitoylcarnitine;Vitamin A
Extra-nuclear estrogen signaling (WP4977)	0.00522017	0.0131986	2/27	Sphingosine 1-phosphate;Flavin mononucleotide
Riboflavin and CoQ disorders (WP5037)	0.00522017	0.01268	2/26	Riboflavin;Flavin mononucleotide
Synthesis, secretion, and inactivation of Glucagon-like Peptide-1 (GLP-1) (R-HSA-381771)	0.00522017	0.0138886	2/22	Adrenic acid;Palmitoleic acid
Incretin synthesis, secretion, and inactivation (R-HSA-400508)	0.00522017	0.0138886	2/22	Adrenic acid;Palmitoleic acid
Recycling of bile acids and salts (R-HSA-159418)	0.00522017	0.0124986	2/20	Glycocholic acid;Cholic acid
Free fatty acid receptors (R-HSA-444209)	0.00587977	0.015258	2/24	Adrenic acid;Palmitoleic acid
Retinoid metabolism and transport (WP3839)	0.00695185	0.0174247	2/35	Vitamin A;Linoleic acid
Metabolism of amine-derived hormones (WP3548)	0.007382	0.0184767	2/37	Ascorbic acid;Flavin mononucleotide
Disorders of bile acid synthesis and biliary transport (WP5176)	0.00864553	0.0211393	2/42	Glycocholic acid;Cholic acid
Signaling by Retinoic Acid (R-HSA-5362517)	0.00864553	0.0208289	2/32	Palmitoylcarnitine;Vitamin A
Cholesterol metabolism with Bloch and Kandutsch-Russell pathways (WP4718)	0.00888155	0.02219	2/44	Mevalonic acid;Palmitoleic acid
The canonical retinoid cycle in rods (twilight vision) (R-HSA-2453902)	0.00888155	0.0222092	2/34	Vitamin A;Linoleic acid
Metabolism of cofactors (WP4990)	0.00918982	0.0237394	2/47	Ascorbic acid;Flavin mononucleotide
Retinoid metabolism and transport (R-HSA-975634)	0.00918982	0.0235578	2/36	Vitamin A;Linoleic acid
Visual phototransduction (WP2776)	0.0116103	0.0274874	2/54	Vitamin A;Linoleic acid
Tryptophan metabolism (WP465)	0.0137313	0.0316968	2/62	Cholic acid;Tryptophol
Vitamin B12 metabolism (WP1533)	0.0137313	0.0311682	2/61	Ascorbic acid;Riboflavin
Metabolism of fat-soluble vitamins (R-HSA-6806667)	0.0137313	0.0312242	2/47	Vitamin A;Linoleic acid
Folate metabolism (WP176)	0.0150312	0.0338101	2/66	Riboflavin;Flavin mononucleotide
Synthesis of bile acids and bile salts via 7alpha-hydroxycholesterol (R-HSA-193368)	0.0154868	0.0346922	2/52	Glycocholic acid;Cholic acid
Peptide hormone metabolism (R-HSA-2980736)	0.0179927	0.0381574	2/57	Adrenic acid;Palmitoleic acid
Bile acid and bile salt metabolism (WP1788)	0.0180826	0.0390931	2/76	Glycocholic acid;Cholic acid
Riboflavin Metabolism (map00740)	0.0247123	0.0435976	2/17	Riboflavin;Flavin mononucleotide
Bile acid and bile salt metabolism (R-HSA-194068)	0.0261112	0.0521119	2/77	Glycocholic acid;Cholic acid
Synthesis of bile acids and bile salts (R-HSA-192105)	0.0261112	0.0514121	2/76	Glycocholic acid;Cholic acid
alpha-Linolenic acid metabolism (map00592)	0.0261112	0.0465093	2/18	Linoleic acid;Adrenic acid
Nucleobase catabolism (WP4042)	0.0261112	0.0523824	2/101	Guanosine;Flavin mononucleotide
RORA activates gene expression (WP3370)	0.0261112	0.00450177	1/5	Linoleic acid
BMAL1:CLOCK,NPAS2 activates circadian gene expression (WP3355)	0.0261112	0.00450177	1/5	Linoleic acid
Activation of gene expression by SREBF (SREBP) (WP2706)	0.0285915	0.0055783	1/6	Linoleic acid
Cellular response to hypoxia (WP2727)	0.0285915	0.0055783	1/6	Ascorbic acid
Lysosphingolipid and LPA receptors (R-HSA-419408)	0.029226	0.00588458	1/5	Sphingosine 1-phosphate
Defective PNP disrupts phosphorolysis of (deoxy)guanosine and (deoxy)inosine (R-HSA-9735763)	0.029226	0.00588458	1/5	Guanosine
Nucleotide catabolism defects (R-HSA-9735786)	0.029226	0.00588458	1/5	Guanosine
Effects of nitric oxide (WP1995)	0.0298655	0.00670421	1/7	Ascorbic acid
GDNF signaling (WP5143)	0.0298655	0.00670421	1/7	Sphingosine 1-phosphate
Collagen biosynthesis and modifying enzymes (WP2725)	0.0321065	0.00779694	1/8	Ascorbic acid
Defective ABCB11 causes PFIC2 and BRIC2 (R-HSA-5678520)	0.0321065	0.00731095	1/6	Glycocholic acid
Oxygen-dependent proline hydroxylation of Hypoxia-inducible Factor Alpha (R-HSA-1234176)	0.0321065	0.00731095	1/6	Ascorbic acid
Vitamins A and D - action mechanisms (WP4342)	0.0324039	0.00890276	1/9	Vitamin A
TET1,2,3 and TDG demethylate DNA (WP3372)	0.0324039	0.00890276	1/9	Ascorbic acid
Transcriptional regulation of white adipocyte differentiation (WP2751)	0.0324039	0.00890276	1/9	Linoleic acid
Cellular response to hypoxia (R-HSA-1234174)	0.0324039	0.00877938	1/7	Ascorbic acid
RORA activates gene expression (R-HSA-1368082)	0.0324039	0.00877938	1/7	Linoleic acid
BMAL1:CLOCK,NPAS2 activates circadian gene expression (R-HSA-1368108)	0.0324039	0.00877938	1/7	Linoleic acid
Defective SLC29A3 causes histiocytosis-lymphadenopathy plus syndrome (HLAS) (R-HSA-5619063)	0.0324039	0.00877938	1/7	Guanosine
Cytosolic iron-sulfur cluster assembly (WP2690)	0.0335169	0.0100228	1/10	Flavin mononucleotide
Modulation of PI3K-Akt-mTOR signaling by bioactive sphingolipids (WP5192)	0.0335169	0.0100228	1/10	Sphingosine 1-phosphate
Vitamin A1 and A5/X pathways (WP5397)	0.0335169	0.0100228	1/10	Vitamin A
Activation of gene expression by SREBF (SREBP) (R-HSA-2426168)	0.0346187	0.0102442	1/8	Linoleic acid
Collagen biosynthesis and modifying enzymes (R-HSA-1650814)	0.0377016	0.0116831	1/9	Ascorbic acid
Defective SLC27A4 causes ichthyosis prematurity syndrome (IPS) (R-HSA-5619108)	0.0377016	0.0116831	1/9	Linoleic acid
Circadian Clock (WP1797)	0.0377035	0.0122224	1/12	Linoleic acid
Linoleic acid metabolism affected by SARS-CoV-2 (WP4853)	0.0392095	0.0155373	1/15	Linoleic acid
Cholesterol biosynthesis pathway (WP197)	0.0392095	0.0155373	1/15	Mevalonic acid
Regulation of lipid metabolism by PPARalpha (WP2797)	0.0392095	0.0155373	1/15	Linoleic acid
Linoleic acid oxylipin metabolism (WP5137)	0.0392095	0.0144485	1/14	Linoleic acid
Mitochondrial biogenesis (WP3331)	0.0392095	0.0144485	1/14	Linoleic acid
Synthesis of wybutosine at G37 of tRNA(Phe) (WP3553)	0.0392095	0.0144485	1/14	Flavin mononucleotide
Sphingolipid metabolism in senescence (WP5121)	0.0392095	0.0144485	1/14	Sphingosine 1-phosphate
Carnitine metabolism (WP4061)	0.0392095	0.0133392	1/13	Palmitoylcarnitine
Vitamin B2 (riboflavin) metabolism (R-HSA-196843)	0.0392095	0.014612	1/11	Riboflavin
VEGFR2 mediated cell proliferation (R-HSA-5218921)	0.0392095	0.014612	1/11	Sphingosine 1-phosphate
Regulation of cholesterol biosynthesis by SREBP (SREBF) (R-HSA-1655829)	0.0392095	0.014612	1/11	Linoleic acid
Transcriptional regulation of white adipocyte differentiation (R-HSA-381340)	0.0392095	0.014612	1/11	Linoleic acid
Transport of fatty acids (R-HSA-804914)	0.0392095	0.0131395	1/10	Linoleic acid
Ethanol metabolism production of ROS by CYP2E1 (WP4269)	0.0404095	0.0177706	1/17	Ascorbic acid
Retinol metabolism (WP5188)	0.0404095	0.0177706	1/17	Vitamin A
Cholesterol synthesis disorders (WP5193)	0.0404095	0.0177706	1/17	Mevalonic acid
Statin inhibition of cholesterol production (WP430)	0.0404095	0.0177706	1/17	Cholic acid
Carnitine synthesis (WP4996)	0.0404095	0.0166645	1/16	Ascorbic acid
Wax biosynthesis (R-HSA-9640463)	0.0404095	0.0175127	1/13	Vitamin A
TET1,2,3 and TDG demethylate DNA (R-HSA-5221030)	0.0404095	0.0175127	1/13	Ascorbic acid
Diseases of nucleotide metabolism (R-HSA-9735804)	0.0404095	0.0175127	1/13	Guanosine
Vitamin B12 disorders (WP4271)	0.0410971	0.0188754	1/18	Flavin mononucleotide
Wax and plasmalogen biosynthesis (WP3790)	0.0410971	0.0188754	1/18	Vitamin A
Tyrosine catabolism (R-HSA-8963684)	0.0410971	0.0189635	1/14	Ascorbic acid
The retinoid cycle in cones (daylight vision) (R-HSA-2187335)	0.0410971	0.0189635	1/14	Vitamin A
Circadian Clock (R-HSA-400253)	0.0410971	0.0189635	1/14	Linoleic acid
Modified nucleosides derived from tRNA as urinary cancer markers (WP4485)	0.0420148	0.0200167	1/19	Guanosine
Carnitine metabolism (R-HSA-200425)	0.0421481	0.0204506	1/15	Palmitoylcarnitine
Collagen formation (R-HSA-1474290)	0.0421481	0.0204506	1/15	Ascorbic acid
Transcriptional activation of mitochondrial biogenesis (R-HSA-2151201)	0.0421481	0.0204506	1/15	Linoleic acid
Metabolism of alpha-linolenic acid (WP4586)	0.04236	0.0211252	1/20	Linoleic acid
Hereditary leiomyomatosis and renal cell carcinoma pathway (WP4206)	0.0431102	0.0222312	1/21	Phenylalanylhistidine
Glucose homeostasis (WP661)	0.0431102	0.0222312	1/21	Glycocholic acid
Mitochondrial biogenesis (R-HSA-1592230)	0.0431102	0.0219035	1/16	Linoleic acid
Prostaglandin and leukotriene metabolism in senescence (WP5122)	0.0435709	0.023318	1/22	Adrenic acid
Prostaglandin and leukotriene metabolism in senescence (WP5321)	0.0435709	0.023318	1/22	Adrenic acid
Carnitine synthesis (R-HSA-71262)	0.0435709	0.0233516	1/17	Ascorbic acid
PPARA activates gene expression (R-HSA-1989781)	0.0435709	0.0233516	1/17	Linoleic acid
Regulation of lipid metabolism by PPARalpha (R-HSA-400206)	0.0435709	0.0233516	1/17	Linoleic acid
One-carbon metabolism (WP241)	0.0440801	0.0266449	1/25	Riboflavin
Vitamin A and carotenoid metabolism (WP716)	0.0440801	0.0266449	1/25	Vitamin A
Sphingolipid pathway (WP1422)	0.0440801	0.0266449	1/25	Sphingosine 1-phosphate
Synthesis of ceramides and 1-deoxyceramides (WP5194)	0.0440801	0.0255192	1/24	Sphingosine 1-phosphate
Mevalonate arm of cholesterol biosynthesis pathway (WP4190)	0.0440801	0.0255192	1/24	Mevalonic acid
Wax and plasmalogen biosynthesis (R-HSA-8848584)	0.0440801	0.0262491	1/19	Vitamin A
RA biosynthesis pathway (R-HSA-5365859)	0.0440801	0.0262491	1/19	Vitamin A
Catecholamine biosynthesis (R-HSA-209905)	0.0440801	0.0248247	1/18	Ascorbic acid
Triglyceride catabolism (R-HSA-163560)	0.0440801	0.0248247	1/18	Vitamin A
Vitamin C (ascorbate) metabolism (R-HSA-196836)	0.0440801	0.0248247	1/18	Ascorbic acid
Heme signaling (R-HSA-9707616)	0.0440801	0.0248247	1/18	Linoleic acid
Omega-9 fatty acid synthesis (WP4724)	0.045196	0.0288957	1/27	Palmitoleic acid
Sphingolipid metabolism overview (WP4725)	0.045196	0.0288957	1/27	Sphingosine 1-phosphate
Metabolism of nitric oxide: NOS3 activation and regulation (WP1850)	0.045196	0.0288957	1/27	Flavin mononucleotide
Cerebral organic acidurias, including diseases (WP4519)	0.045196	0.0288957	1/27	Glutaric acid
Cori cycle (WP1946)	0.045196	0.0277589	1/26	Erythrose
Sphingolipid catabolism (R-HSA-9845614)	0.045196	0.0277121	1/20	Sphingosine 1-phosphate
Triglyceride metabolism (WP4131)	0.0453451	0.0299805	1/28	Vitamin A
Drug induction of bile acid pathway (WP2289)	0.0453451	0.0299805	1/28	Glycocholic acid
Synthesis of UDP-N-acetyl-glucosamine (R-HSA-446210)	0.0453451	0.0291816	1/21	Cholic acid
Transport of nucleosides and free purine and pyrimidine bases across the plasma membrane (R-HSA-83936)	0.0453451	0.0291816	1/21	Guanosine
Enterocyte cholesterol metabolism (WP5333)	0.0458386	0.0310702	1/29	Mevalonic acid
Glycosylation and related congenital defects (WP4521)	0.0458386	0.0310702	1/29	Mevalonic acid
ABC transporter disorders (R-HSA-5619084)	0.0458386	0.0306449	1/22	Glycocholic acid
Cholesterol metabolism (WP5304)	0.0493406	0.0344174	1/32	Mevalonic acid
Phenylalanine and tyrosine metabolism (WP4981)	0.0493406	0.0344174	1/32	Ascorbic acid
Linoleic acid (LA) metabolism (R-HSA-2046105)	0.0493406	0.0335413	1/24	Linoleic acid
Legend: Reactome Homo Sapiens pathway (R-HSA), WikiPathways (WP), mapmanually drawn reference pathway (map) Kyoto Encyclopedia of Genes and Genomes (KEGG).

## Sheet: Table S6
Table S6. Community results at pre-dose and post-dose
Feature	Module	Group	Parameter	Metabolite	Sign Correlation	Weight (correlation)
5,97_545,0602m/z	1	Pre-dose	Systolic pressure	dTDP-D-galactose	1	0.540742
4,12_129,0558m/z	1	Pre-dose	Systolic pressure	Mevalonic acid	1	0.531981
3,96_433,2339m/z	2	Pre-dose	Creatinine (seric)	Noravicholic acid	-1	0.56907
7,11_438,2991m/z	3	Pre-dose	Aspartate aminotransferase (seric)	L-Palmitoylcarnitine	1	0.532455
6,16_478,1924m/z	4	Pre-dose	Total bilirubin (seric)	Arg-gly-asp-ser	1	0.502845
4,00_255,1138m/z	4	Pre-dose	Total bilirubin (seric)	Indole-3-acetyl-L-valine	1	0.52603
4,00_361,1402m/z	4	Pre-dose	Total bilirubin (seric)	Dityrosine	1	0.538307
4,00_255,1138m/z	4	Pre-dose	Direc bilirubin (seric)	Indole-3-acetyl-L-valine	1	0.520421
4,00_361,1402m/z	4	Pre-dose	Direc bilirubin (seric)	Dityrosine	1	0.546554
6,16_478,1924m/z	4	Pre-dose	Indirect bilirubin (seric)	Arg-gly-asp-ser	1	0.501853
4,00_255,1138m/z	4	Pre-dose	Indirect bilirubin (seric)	Indole-3-acetyl-L-valine	1	0.524583
4,00_361,1402m/z	4	Pre-dose	Indirect bilirubin (seric)	Dityrosine	1	0.531114
4,00_361,1402m/z	4	Pre-dose	Leukocytes (urine)	Dityrosine	-1	0.533321
4,00_361,1402m/z	2024-05-04	Pre-dose	Hematocrit (seric)	Dityrosine	1	0.544171
4,00_361,1402m/z	2024-05-04	Pre-dose	Hemoglobin (seric)	Dityrosine	1	0.546543
8,84_237,2223m/z	5	Pre-dose	Albumin (seric)	Palmitoleic acid	-1	0.644699
8,84_237,2223m/z	5	Pre-dose	Hemoglobin (seric)	Palmitoleic acid	-1	0.600364
8,84_237,2223m/z	5	Pre-dose	Erythrocytes (seric)	Palmitoleic acid	-1	0.585781
8,84_237,2223m/z	5	Pre-dose	Hematocrit (seric)	Palmitoleic acid	-1	0.608695
5,93_573,3811m/z	1	Post-dose	AUC0-t (h*μg/mL)	DAG 30:6	1	0.672715
5,93_916,4729m/z	1	Post-dose	AUC0-t (h*μg/mL)	PS(PGF1alpha/20:5)	1	0.509347
5,93_904,5200m/z	1	Post-dose	AUC0-t (h*μg/mL)	PS(PGF2alpha/18:1)	1	0.524235
5,91_446,2267m/z	1	Post-dose	AUC0-t (h*μg/mL)	Glycyl-histidyl-arginyl-proline	-1	0.510357
5,93_656,3120m/z	1	Post-dose	AUC0-t (h*μg/mL)	Taurodeoxycholic acid 3-glucuronide	1	0.513359
6,67_578,4442m/z	1	Post-dose	AUC0-t (h*μg/mL)	Cer(16:1/5-iso PGF2VI)	-1	0.552088
4,00_506,2286m/z	2024-01-02	Post-dose	AUC0-t (h*μg/mL)	PE(8:0/8:0)	-1	0.539512
5,95_449,0741m/z	2024-01-02	Post-dose	AUC0-t (h*μg/mL)	Urolithin A-3-O-glucuronide	1	0.521053
5,93_573,3811m/z	1	Post-dose	Cmax (μg/mL)	DAG 30:6	1	0.65697
5,93_916,4729m/z	1	Post-dose	Cmax (μg/mL)	PS(PGF1alpha/20:5)	1	0.558833
5,93_904,5200m/z	1	Post-dose	Cmax (μg/mL)	PS(PGF2alpha/18:1)	1	0.606407
5,95_144,0814m/z	1	Post-dose	Cmax (μg/mL)	Tryptophol	1	0.53703
5,95_344,0926m/z	1	Post-dose	Cmax (μg/mL)	Coenzyme B	1	0.574333
5,93_904,5200m/z	1	Post-dose	Uric acid (seric)	PS(PGF2alpha/18:1)	-1	0.526224
5,95_449,0741m/z	2	Post-dose	Kel (1/h)	Urolithin A-3-O-glucuronide	-1	0.542263
5,79_257,1754m/z	2	Post-dose	Kel (1/h)	Tetradecanedioic acid	-1	0.522025
6,69_285,2065m/z	2	Post-dose	Kel (1/h)	Hexadecanedioic acid	-1	0.506993
3,73_391,1867m/z	2	Post-dose	Kel (1/h)	15-Epi-lipoxin A4	1	0.508764
3,73_275,1400m/z	2	Post-dose	Kel (1/h)	Phenylbutyrylglutamine	1	0.520316
4,00_506,2286m/z	2	Post-dose	Kel (1/h)	PE(8:0/8:0)	1	0.541228
5,95_449,0741m/z	2	Post-dose	T1/2 (h)	Urolithin A-3-O-glucuronide	1	0.528518
3,62_375,1299m/z	2	Post-dose	T1/2 (h)	Riboflavin	-1	0.500887
5,79_257,1754m/z	2	Post-dose	T1/2 (h)	Tetradecanedioic acid	1	0.510692
6,69_285,2065m/z	2	Post-dose	T1/2 (h)	Hexadecanedioic acid	1	0.50646
3,87_419,2183m/z	2	Post-dose	T1/2 (h)	ST 22:1;O5	-1	0.524466
3,73_391,1867m/z	2	Post-dose	T1/2 (h)	15-Epi-lipoxin A4	-1	0.507689
4,49_303,1455m/z	2	Post-dose	T1/2 (h)	Phenylalanylhistidine	-1	0.527582
3,73_275,1400m/z	2	Post-dose	T1/2 (h)	Phenylbutyrylglutamine	-1	0.507477
4,00_506,2286m/z	2	Post-dose	T1/2 (h)	PE(8:0/8:0)	-1	0.629128
3,64_407,1829m/z	2	Post-dose	T1/2 (h)	6-Ketoprostaglandin E1	-1	0.551665
4,00_504,2121m/z	2024-02-05	Post-dose	T1/2 (h)	LysoPS 14:0	-1	0.540554
5,79_257,1754m/z	2	Post-dose	Tmax (h)	Tetradecanedioic acid	1	0.535643
7,11_438,2991m/z	3	Post-dose	Creatinine (seric)	Leukocytes urine	1	0.525136
7,11_438,2991m/z	3	Post-dose	Fasting glucose (seric)	L-Palmitoylcarnitine	1	0.520629
6,52_279,2325m/z	3	Post-dose	Hemoglobin (seric)	Linoleic acid	1	0.530302
6,37_279,2323m/z	3	Post-dose	Hemoglobin (seric)	3-Oxooctadecanoic acid	1	0.55683
7,11_438,2991m/z	3	Post-dose	Hemoglobin (seric)	L-Palmitoylcarnitine	1	0.591933
8,84_237,2223m/z	3	Post-dose	Hemoglobin (seric)	Palmitoleic acid	-1	0.649162
8,84_237,2223m/z	3	Post-dose	Erythrocytes (seric)	Palmitoleic acid	-1	0.617817
5,93_904,5200m/z	2024-03-01	Post-dose	Erythrocytes (seric)	PS(PGF2alpha/18:1)	-1	0.52509
6,52_279,2325m/z	3	Post-dose	Hematocrit (seric)	Linoleic acid	1	0.550722
6,37_279,2323m/z	3	Post-dose	Hematocrit (seric)	3-Oxooctadecanoic acid	1	0.582178
7,11_438,2991m/z	3	Post-dose	Hematocrit (seric)	L-Palmitoylcarnitine	1	0.556308
8,84_237,2223m/z	3	Post-dose	Hematocrit (seric)	Palmitoleic acid	-1	0.673078
4,94_286,1449m/z	4	Post-dose	Aspartate aminotransferase (seric)	Etodolac	-1	0.57263
4,17_579,0962m/z	4	Post-dose	Aspartate aminotransferase (seric)	Urolithin A 3,8-O-diglucuronide	-1	0.501267
4,65_491,0718m/z	4	Post-dose	Aspartate aminotransferase (seric)	Flavin mononucleotide	-1	0.501563
4,17_175,0249m/z	5	Post-dose	Total bilirubin (seric)	Glucuronic acid	-1	0.51437
4,17_113,0242m/z	5	Post-dose	Total bilirubin (seric)	Methylsuccinic acid	-1	0.532999
4,00_504,2121m/z	5	Post-dose	Total bilirubin (seric)	LysoPS 14:0	-1	0.522686
4,97_464,1914m/z	5	Post-dose	Total bilirubin (seric)	Etodolac acyl glucuronide	-1	0.509561
0,77_448,2434m/z	5	Post-dose	Total bilirubin (seric)	LysoPE 14:0	-1	0.512755
4,00_361,1402m/z	5	Post-dose	Total bilirubin (seric)	Dityrosine	1	0.560561
4,00_504,2121m/z	5	Post-dose	Direc bilirubin (seric)	LysoPS 14:0	-1	0.533286
0,77_448,2434m/z	5	Post-dose	Direc bilirubin (seric)	LysoPE 14:0	-1	0.509233
4,00_361,1402m/z	5	Post-dose	Direc bilirubin (seric)	Dityrosine	1	0.54357
4,17_175,0249m/z	5	Post-dose	Indirect bilirubin (seric)	Glucuronic acid	-1	0.528748
4,94_113,0242m/z	5	Post-dose	Indirect bilirubin (seric)	Glutaric Acid	-1	0.504627
4,17_113,0242m/z	5	Post-dose	Indirect bilirubin (seric)	Methylsuccinic acid	-1	0.550307
4,00_504,2121m/z	5	Post-dose	Indirect bilirubin (seric)	LysoPS 14:0	-1	0.513546
4,97_464,1914m/z	5	Post-dose	Indirect bilirubin (seric)	Etodolac acyl glucuronide	-1	0.508798
0,77_448,2434m/z	5	Post-dose	Indirect bilirubin (seric)	LysoPE 14:0	-1	0.509599
4,00_361,1402m/z	5	Post-dose	Indirect bilirubin (seric)	Dityrosine	1	0.562362
4,97_464,1914m/z	5	Post-dose	Segmented neutrophils (seric)	Etodolac acyl glucuronide	1	0.524478
4,94_175,0249m/z	5	Post-dose	Segmented neutrophils (seric)	Ascorbic acid	1	0.504872
8,86_287,2374m/z	6	Post-dose	Mean Corpuscular Volume (seric)	Vitamin A	1	0.511908
6,16_478,1924m/z	7	Post-dose	Red Cell Distribution Width (seric)	Arg-gly-asp-ser	-1	0.533446
